# Supplementary material for: Notes on the genus Ophryosporus (Asteraceae, Eupatorieae) in Chile
Source: PhytoKeys. 2020 Sep 15;161:61–77. doi: 10.3897/phytokeys.161.53736 (PMC7508922; doi:10.3897/phytokeys.161.53736)
Supplement: XML Treatment for Ophryosporus anomalus [file phytokeys.161.53736-treatment1.xml]

<!DOCTYPE tp:taxon-treatment
  PUBLIC "-//TaxonX//DTD Taxonomic Treatment Publishing DTD v0 20100105//EN" "tax-treatment-NSO.dtd">
<tp:taxon-treatment xmlns:tp="http://www.plazi.org/taxpub"><tp:treatment-meta><kwd-group><label>Taxon classification</label><kwd><named-content xmlns:xlink="http://www.w3.org/1999/xlink" content-type="kingdom">Plantae</named-content></kwd><kwd><named-content xmlns:xlink="http://www.w3.org/1999/xlink" content-type="order">Asterales</named-content></kwd><kwd><named-content xmlns:xlink="http://www.w3.org/1999/xlink" content-type="family">Asteraceae</named-content></kwd></kwd-group><mixed-citation publication-type="journal"><person-group><name><surname>Merklinger</surname><given-names>Felix F.</given-names></name><name><surname>Luebert</surname><given-names>Federico</given-names></name></person-group><article-title>Notes on the genus <italic><tp:taxon-name><tp:taxon-name-part taxon-name-part-type="genus" reg="Ophryosporus">Ophryosporus</tp:taxon-name-part></tp:taxon-name></italic> (<tp:taxon-name><tp:taxon-name-part taxon-name-part-type="family">Asteraceae</tp:taxon-name-part></tp:taxon-name>, <tp:taxon-name><tp:taxon-name-part taxon-name-part-type="tribe">Eupatorieae</tp:taxon-name-part></tp:taxon-name>) in Chile</article-title><source>PhytoKeys</source><day>15</day><month>9</month><year>2020</year><volume>161</volume><fpage>61</fpage><lpage>77</lpage><pub-id pub-id-type="doi">10.3897/phytokeys.161.53736</pub-id></mixed-citation></tp:treatment-meta><tp:nomenclature><tp:taxon-name><object-id xmlns:xlink="http://www.w3.org/1999/xlink" content-type="arpha" xlink:type="simple">38CD0A57-2CF3-516E-AE49-4A60B0331D0B</object-id>
              <tp:taxon-name-part taxon-name-part-type="genus" reg="Ophryosporus">Ophryosporus</tp:taxon-name-part>
              <tp:taxon-name-part taxon-name-part-type="species" reg="anomalus">anomalus</tp:taxon-name-part>
            </tp:taxon-name><tp:taxon-authority>R.M.King &amp; H.Rob., Phytologia 25: 66. 1972</tp:taxon-authority><tp:nomenclature-citation-list><tp:nomenclature-citation><tp:taxon-name>
                  <tp:taxon-name-part taxon-name-part-type="genus" reg="Piqueria"/>
                  <tp:taxon-name-part taxon-name-part-type="species" reg="cumingii"/>
                </tp:taxon-name><comment>Typonym: <tp:taxon-name><tp:taxon-name-part taxon-name-part-type="genus" reg="Piqueria">Piqueria</tp:taxon-name-part> <tp:taxon-name-part taxon-name-part-type="species" reg="cumingii">cumingii</tp:taxon-name-part></tp:taxon-name> B.L.Rob., Proc. Amer. Acad. Arts, 42: 11. 1906, non <tp:taxon-name><tp:taxon-name-part taxon-name-part-type="genus" reg="Ophryosporus">Ophryosporus</tp:taxon-name-part> <tp:taxon-name-part taxon-name-part-type="species" reg="cumingii">cumingii</tp:taxon-name-part></tp:taxon-name> Benth. ex Baker (1895: 188, based on <italic>Mandon 264</italic> from Bolivia.). </comment></tp:nomenclature-citation></tp:nomenclature-citation-list></tp:nomenclature><tp:treatment-sec sec-type="material" id="SECID0EYJAE"><title>Type.</title><p>Chile. Region I Tarapacá and Region II Antofagasta: “Peruvia meridionalis: Cobija, Iquiqui et Arica”, <italic>H.Cuming 953</italic> (lectotype, selected by <xref ref-type="bibr" rid="B13">Plos and Sancho (2013</xref>: 338): K [K000486684, photo!]; isolectotypes E [E00322766, photo!], GH [GH00010778!], K [K000486685, photo!], P [P02673192, photo!]); remaining syntypes: <italic>Gaudichaud</italic> s.n. (B [probably destroyed, could not be found], F [F1012247, photo!]).</p><p><italic><tp:taxon-name><tp:taxon-name-part taxon-name-part-type="genus" reg="Ophryosporus">Ophryosporus</tp:taxon-name-part> <tp:taxon-name-part taxon-name-part-type="species" reg="anomalus">anomalus</tp:taxon-name-part></tp:taxon-name></italic> has been cited for Peru (<xref ref-type="bibr" rid="B7">King and Robinson 1972b</xref>; <xref ref-type="bibr" rid="B1">Brako and Zarucchi 1993</xref>), likely due to the type collection label (“Peruvia meridionalis...”). However, the localities mentioned there (“...Cobija, Iquiqui et Arica”) are now situated in Chile, and all other reports originate from the coastal zone around Tocopilla (<xref ref-type="bibr" rid="B5">Johnston 1932</xref>; <xref ref-type="bibr" rid="B3">Jaffuel 1936</xref>) and therefore <xref ref-type="bibr" rid="B9">Luebert et al. (2007)</xref> considered it a Chilean endemic. We hereby extend the distribution of the species to include the populations from the coastal area between Río Loa and Iquique, previously referred to as <italic><tp:taxon-name><tp:taxon-name-part taxon-name-part-type="genus" reg="Ophryosporus">O.</tp:taxon-name-part> <tp:taxon-name-part taxon-name-part-type="species" reg="floribundus">floribundus</tp:taxon-name-part></tp:taxon-name></italic> (<xref ref-type="bibr" rid="B10">Muñoz-Schick et al. 2001</xref>; <xref ref-type="bibr" rid="B11">Pinto and Luebert 2009</xref>). See discussion below under the latter species.</p></tp:treatment-sec><tp:treatment-sec sec-type="material" id="SECID0E1LAE"><title>Specimens examined.</title><p>Chile. Region I Tarapacá: Prov. Iquique, Alto Punta Gruesa, <named-content xmlns:xlink="http://www.w3.org/1999/xlink" content-type="dwc:verbatimCoordinates" xlink:type="simple"><named-content content-type="geo-json" specific-use="{&#34;type&#34;:&#34;Point&#34;,&#34;coordinates&#34;:[-70.150000,-20.366667]}" id="NCID0EDMAE" xlink:type="simple">20°22'S, 70°09'W</named-content></named-content>, 14 Dec 1997, <italic>R. Pinto s.n.</italic> (SGO142948); Alto Punta Patache, <named-content xmlns:xlink="http://www.w3.org/1999/xlink" content-type="dwc:verbatimCoordinates" xlink:type="simple"><named-content content-type="geo-json" specific-use="{&#34;type&#34;:&#34;Point&#34;,&#34;coordinates&#34;:[-70.150000,-20.816667]}" id="NCID0ENMAE" xlink:type="simple">20°49'S, 70°09'W</named-content></named-content>, 6 Dec 1997, <italic>R. Pinto s.n.</italic> (SGO142949); Alto Punta Patache, 22 Jan 2000, <italic>R. Pinto s.n.</italic> (<abbrev xmlns:xlink="http://www.w3.org/1999/xlink" xlink:title="Santiago" id="ABBRID0EWMAE" xlink:type="simple">SGO</abbrev> [photo]); Alto Punta Lobos, <named-content xmlns:xlink="http://www.w3.org/1999/xlink" content-type="dwc:verbatimCoordinates" xlink:type="simple"><named-content content-type="geo-json" specific-use="{&#34;type&#34;:&#34;Point&#34;,&#34;coordinates&#34;:[-70.150000,-21.033333]}" id="NCID0E4MAE" xlink:type="simple">21°02'S, 70°09'W</named-content></named-content>, 14 Jan 1998, <italic>R. Pinto s.n.</italic> (SGO142950); Alto Chipana, <named-content xmlns:xlink="http://www.w3.org/1999/xlink" content-type="dwc:verbatimCoordinates" xlink:type="simple"><named-content content-type="geo-json" specific-use="{&#34;type&#34;:&#34;Point&#34;,&#34;coordinates&#34;:[-70.050000,-21.266667]}" id="NCID0EHNAE" xlink:type="simple">21°16'S, 70°03'W</named-content></named-content>, 15 Oct 1997, <italic>W. Sielfeld 7</italic> (SGO143038); Alto Chipana, <named-content xmlns:xlink="http://www.w3.org/1999/xlink" content-type="dwc:verbatimCoordinates" xlink:type="simple"><named-content content-type="geo-json" specific-use="{&#34;type&#34;:&#34;Point&#34;,&#34;coordinates&#34;:[-70.032040,-21.304528]}" id="NCID0ERNAE" xlink:type="simple">21.304528S, 70.03204W</named-content></named-content>, 990 m, 21 Oct 2016, <italic>F. Luebert, A. Stoll &amp; T. Böhnert 3427A</italic> (<abbrev xmlns:xlink="http://www.w3.org/1999/xlink" content-type="institution" xlink:title="herbaria of Bonn, Germany" id="ABBRID0EYNAE" xlink:type="simple">BONN</abbrev>, <named-content xmlns:xlink="http://www.w3.org/1999/xlink" content-type="dwc:institutional_code" xlink:type="simple">ULS</named-content>); Alto Chipana, <named-content xmlns:xlink="http://www.w3.org/1999/xlink" content-type="dwc:verbatimCoordinates" xlink:type="simple"><named-content content-type="geo-json" specific-use="{&#34;type&#34;:&#34;Point&#34;,&#34;coordinates&#34;:[-70.042234,-21.292633]}" id="NCID0EIOAE" xlink:type="simple">21.292633S, 70.042234W</named-content></named-content>, 840 m, 1 Oct 2019, <italic>F. Luebert, F.F. Merklinger &amp; J. Ruhm 4102</italic> (<abbrev xmlns:xlink="http://www.w3.org/1999/xlink" content-type="institution" xlink:title="herbaria of Bonn, Germany" id="ABBRID0EPOAE" xlink:type="simple">BONN</abbrev>, <named-content xmlns:xlink="http://www.w3.org/1999/xlink" content-type="dwc:institutional_code" xlink:type="simple">EIF</named-content>, K). Region II Antofagasta: Prov. Tocopilla, Tocopilla, 27 Oct 1930, <italic>F. Jaffuel 1026</italic> (GH); Tocopilla, Cerro Rosario, 1 Nov 1941, <italic>M.R. Espinosa s.n.</italic> (SGO143254); Cobija, s.a., <italic>C. Gaudichaud s.n</italic>. (F1012247); Cobija, quebrada Aguada Cañas, 4 Apr 1949, <italic>W. Biese 3088</italic> (SGO096693).</p></tp:treatment-sec><ref-list><ref id="B13"><mixed-citation xmlns:xlink="http://www.w3.org/1999/xlink" xlink:type="simple"><person-group><name name-style="western"><surname>Plos</surname><given-names>A</given-names></name><name name-style="western"><surname>Sancho</surname><given-names>G</given-names></name></person-group> (<year>2013</year>) <article-title>Lectotipificaciones en <italic><tp:taxon-name><tp:taxon-name-part taxon-name-part-type="genus">Ophryosporus</tp:taxon-name-part></tp:taxon-name></italic> (<tp:taxon-name><tp:taxon-name-part taxon-name-part-type="family">Asteraceae</tp:taxon-name-part></tp:taxon-name>, <tp:taxon-name><tp:taxon-name-part taxon-name-part-type="tribe">Eupatorieae</tp:taxon-name-part></tp:taxon-name>, <tp:taxon-name>Critoniinae</tp:taxon-name>).</article-title><source>Boletín de la Sociedad Argentina de Botánica</source><volume>48</volume>(<issue>2</issue>): <fpage>335</fpage>–<lpage>340</lpage>. <ext-link xlink:type="simple" ext-link-type="doi" xlink:href="10.31055/1851.2372.v48.n2.6267">https://doi.org/10.31055/1851.2372.v48.n2.6267</ext-link></mixed-citation></ref><ref id="B7"><mixed-citation xmlns:xlink="http://www.w3.org/1999/xlink" xlink:type="simple"><person-group><name name-style="western"><surname>King</surname><given-names>RM</given-names></name><name name-style="western"><surname>Robinson</surname><given-names>H</given-names></name></person-group> (<year>1972b</year>) <article-title>Studies in the <tp:taxon-name><tp:taxon-name-part taxon-name-part-type="tribe">Eupatorieae</tp:taxon-name-part></tp:taxon-name> (<tp:taxon-name><tp:taxon-name-part taxon-name-part-type="family">Asteraceae</tp:taxon-name-part></tp:taxon-name>). CXI. Additions to the genus <italic><tp:taxon-name><tp:taxon-name-part taxon-name-part-type="genus">Ophryosporus</tp:taxon-name-part></tp:taxon-name></italic>.</article-title><source>Phytologia</source><volume>25</volume>: <fpage>65</fpage>–<lpage>67</lpage>.</mixed-citation></ref><ref id="B1"><mixed-citation xmlns:xlink="http://www.w3.org/1999/xlink" xlink:type="simple"><person-group><name name-style="western"><surname>Brako</surname><given-names>L</given-names></name><name name-style="western"><surname>Zarucchi</surname><given-names>JL</given-names></name></person-group> (<year>1993</year>) <article-title>Catalogue of the flowering plants and gymnosperms of Peru.</article-title><source>Monographs in Systematic Botany from the Missouri Botanical Garden</source><volume>45</volume>: <fpage>1</fpage>–<lpage>1286</lpage>.</mixed-citation></ref><ref id="B5"><mixed-citation xmlns:xlink="http://www.w3.org/1999/xlink" xlink:type="simple"><person-group><name name-style="western"><surname>Johnston</surname><given-names>IM</given-names></name></person-group> (<year>1932</year>) <article-title>New records for the flora of the Nitrate Coast.</article-title><source>Revista Chilena de Historia Natural</source><volume>36</volume>: <fpage>4</fpage>–<lpage>8</lpage>.</mixed-citation></ref><ref id="B3"><mixed-citation xmlns:xlink="http://www.w3.org/1999/xlink" xlink:type="simple"><person-group><name name-style="western"><surname>Jaffuel</surname><given-names>PF</given-names></name></person-group> (<year>1936</year>) <article-title>Excursiones botánicas a los alrededores de Tocopilla.</article-title><source>Revista Chilena de Historia Natural</source><volume>40</volume>: <fpage>265</fpage>–<lpage>274</lpage>.</mixed-citation></ref><ref id="B9"><mixed-citation xmlns:xlink="http://www.w3.org/1999/xlink" xlink:type="simple"><person-group><name name-style="western"><surname>Luebert</surname><given-names>F</given-names></name><name name-style="western"><surname>García</surname><given-names>N</given-names></name><name name-style="western"><surname>Schulz</surname><given-names>N</given-names></name></person-group> (<year>2007</year>) <article-title>Observaciones sobre la flora y vegetación de los alrededores de Tocopilla (22°S, Chile).</article-title><source>Boletín del Museo Nacional de Historia Natural</source><volume>56</volume>: <fpage>27</fpage>–<lpage>52</lpage>.</mixed-citation></ref><ref id="B10"><mixed-citation xmlns:xlink="http://www.w3.org/1999/xlink" xlink:type="simple"><person-group><name name-style="western"><surname>Muñoz-Schick</surname><given-names>M</given-names></name><name name-style="western"><surname>Pinto</surname><given-names>R</given-names></name><name name-style="western"><surname>Mesa</surname><given-names>A</given-names></name><name name-style="western"><surname>Moreira-Muñoz</surname><given-names>A</given-names></name></person-group> (<year>2001</year>) <article-title>“Oasis de neblina” en los cerros costeros del sur de Iquique, región de Tarapacá, Chile, durante el evento El Niño 1997–1998.</article-title><source>Revista Chilena de Historia Natural</source><volume>74</volume>(<issue>2</issue>): <fpage>389</fpage>–<lpage>405</lpage>. <ext-link xlink:type="simple" ext-link-type="doi" xlink:href="10.4067/S0716-078X2001000200014">https://doi.org/10.4067/S0716-078X2001000200014</ext-link></mixed-citation></ref><ref id="B11"><mixed-citation xmlns:xlink="http://www.w3.org/1999/xlink" xlink:type="simple"><person-group><name name-style="western"><surname>Pinto</surname><given-names>R</given-names></name><name name-style="western"><surname>Luebert</surname><given-names>F</given-names></name></person-group> (<year>2009</year>) <article-title>Datos sobre la flora vascular del desierto costero de Arica y Tarapacá, Chile, y sus relaciones fitogeograficas con el sur de Peru. Gayana.</article-title><source>Botánica</source><volume>66</volume>(<issue>1</issue>): <fpage>28</fpage>–<lpage>49</lpage>. <ext-link xlink:type="simple" ext-link-type="doi" xlink:href="10.4067/S0717-66432009000100004">https://doi.org/10.4067/S0717-66432009000100004</ext-link></mixed-citation></ref></ref-list></tp:taxon-treatment>
