# Supplementary material for: Notes on the genus Ophryosporus (Asteraceae, Eupatorieae) in Chile
Source: PhytoKeys. 2020 Sep 15;161:61–77. doi: 10.3897/phytokeys.161.53736 (PMC7508922; doi:10.3897/phytokeys.161.53736)
Supplement: XML Treatment for Ophryosporus heptanthus [file phytokeys.161.53736-treatment2.xml]

<!DOCTYPE tp:taxon-treatment
  PUBLIC "-//TaxonX//DTD Taxonomic Treatment Publishing DTD v0 20100105//EN" "tax-treatment-NSO.dtd">
<tp:taxon-treatment xmlns:tp="http://www.plazi.org/taxpub"><tp:treatment-meta><kwd-group><label>Taxon classification</label><kwd><named-content xmlns:xlink="http://www.w3.org/1999/xlink" content-type="kingdom">Plantae</named-content></kwd><kwd><named-content xmlns:xlink="http://www.w3.org/1999/xlink" content-type="order">Asterales</named-content></kwd><kwd><named-content xmlns:xlink="http://www.w3.org/1999/xlink" content-type="family">Asteraceae</named-content></kwd></kwd-group><mixed-citation publication-type="journal"><person-group><name><surname>Merklinger</surname><given-names>Felix F.</given-names></name><name><surname>Luebert</surname><given-names>Federico</given-names></name></person-group><article-title>Notes on the genus <italic><tp:taxon-name><tp:taxon-name-part taxon-name-part-type="genus" reg="Ophryosporus">Ophryosporus</tp:taxon-name-part></tp:taxon-name></italic> (<tp:taxon-name><tp:taxon-name-part taxon-name-part-type="family">Asteraceae</tp:taxon-name-part></tp:taxon-name>, <tp:taxon-name><tp:taxon-name-part taxon-name-part-type="tribe">Eupatorieae</tp:taxon-name-part></tp:taxon-name>) in Chile</article-title><source>PhytoKeys</source><day>15</day><month>9</month><year>2020</year><volume>161</volume><fpage>61</fpage><lpage>77</lpage><pub-id pub-id-type="doi">10.3897/phytokeys.161.53736</pub-id></mixed-citation></tp:treatment-meta><tp:nomenclature><tp:taxon-name><object-id xmlns:xlink="http://www.w3.org/1999/xlink" content-type="arpha" xlink:type="simple">76F68AB3-95F5-500E-AEAE-4D5FD1DEFA9C</object-id>
              <tp:taxon-name-part taxon-name-part-type="genus" reg="Ophryosporus">Ophryosporus</tp:taxon-name-part>
              <tp:taxon-name-part taxon-name-part-type="species" reg="heptanthus">heptanthus</tp:taxon-name-part>
            </tp:taxon-name><tp:taxon-authority>(Schultz-Bip.) R.M.King &amp; H.Rob., Phytologia 58: 528. 1985</tp:taxon-authority><tp:nomenclature-citation-list><tp:nomenclature-citation><tp:taxon-name>
                  <tp:taxon-name-part taxon-name-part-type="genus" reg="Eupatorium"/>
                  <tp:taxon-name-part taxon-name-part-type="species" reg="heptanthum"/>
                </tp:taxon-name><comment>Basionym: <tp:taxon-name><tp:taxon-name-part taxon-name-part-type="genus" reg="Eupatorium">Eupatorium</tp:taxon-name-part> <tp:taxon-name-part taxon-name-part-type="species" reg="heptanthum">heptanthum</tp:taxon-name-part></tp:taxon-name> Schultz-Bip., Bonplandia 4: 50 and 54. 1856.<tp:taxon-name><tp:taxon-name-part taxon-name-part-type="genus" reg="Eupatorium">Eupatorium</tp:taxon-name-part> <tp:taxon-name-part taxon-name-part-type="species" reg="origanoides">origanoides</tp:taxon-name-part></tp:taxon-name> Meyen &amp; Walp., Nov. Actorum Acad. Caes. Leop.-Carol. Nat. Cur. 19 (Suppl. material <xref ref-type="supplementary-material" rid="S1">1</xref>: Table S1): 257. 1843, nom. illeg., non <xref ref-type="bibr" rid="B8">Kunth (1818</xref>: 89) [<tp:taxon-name><tp:taxon-name-part taxon-name-part-type="genus" reg="Cronquistianthus">Cronquistianthus</tp:taxon-name-part> <tp:taxon-name-part taxon-name-part-type="species" reg="origanoides">origanoides</tp:taxon-name-part></tp:taxon-name> (Kunth) R.M.King &amp; H.Rob., Phytologia 23: 411. 1972]. </comment></tp:nomenclature-citation><tp:nomenclature-citation><tp:taxon-name>
                  <tp:taxon-name-part taxon-name-part-type="genus" reg="Ophryosporus">Ophryosporus</tp:taxon-name-part> <tp:taxon-name-part taxon-name-part-type="species" reg="origanoides">origanoides</tp:taxon-name-part></tp:taxon-name><comment>Hieron., Bot. Jahrb. Syst. 22: 707. 1897. Replacement name for <tp:taxon-name><tp:taxon-name-part taxon-name-part-type="genus" reg="Eupatorium">Eupatorium</tp:taxon-name-part> <tp:taxon-name-part taxon-name-part-type="species" reg="origanoides">origanoides</tp:taxon-name-part></tp:taxon-name> Meyen &amp; Walp. Type: Peru. Dept. Tacna: In planitie circa Tacoram, Apr. 1831, <italic>Meyen s.n.</italic> (B [probably destroyed]; F neg. 14714!).</comment></tp:nomenclature-citation><tp:nomenclature-citation><tp:taxon-name>
                  <tp:taxon-name-part taxon-name-part-type="genus" reg="Ophryosporus">Ophryosporus</tp:taxon-name-part> <tp:taxon-name-part taxon-name-part-type="species" reg="origanoides">origanoides</tp:taxon-name-part> <tp:taxon-name-part taxon-name-part-type="infraspecific-rank">var.</tp:taxon-name-part> <tp:taxon-name-part taxon-name-part-type="variety" reg="microcephala">microcephala</tp:taxon-name-part></tp:taxon-name><comment>[as microcephalus] Hieron., Bot. Jahrb. Syst. 22: 708. 1897. Type: Bolivia. Cochabamba: 4000 m, 26 Mar 1892, <italic>C.E.O. Kuntze s.n.</italic> (lectotype, selected by <xref ref-type="bibr" rid="B13">Plos and Sancho (2013</xref>: 338): NY [NY00230826]; GH [GH00010786, photo!]).</comment></tp:nomenclature-citation></tp:nomenclature-citation-list></tp:nomenclature><tp:treatment-sec sec-type="material" id="SECID0EPTAE"><title>Type.</title><p>Peru. Dept. Puno: “Pérou, sur les montagnes, aux environs de la ville de d’Azángaro”, <italic>W. Lechler 1751</italic> (lectotype, selected by <xref ref-type="bibr" rid="B13">Plos and Sancho (2013</xref>: 336): P [P00742426, photo!]; isolectotypes: GOET [GOET001506, photo!], K [K000542525, photo!], P [P00742425, P00742428, photo!], W [W0018472, photo!]).</p><p>This species is confirmed for Chile and has been collected by the authors near the village of Chusmiza, at the same locality as <italic>Zöllner 2997</italic> (L, LP) and <italic>Gardner &amp; Knees 6534</italic> (E, <abbrev xmlns:xlink="http://www.w3.org/1999/xlink" xlink:title="Santiago" id="ABBRID0EBUAE" xlink:type="simple">SGO</abbrev>). The pappus setae of this species are formed by conspicuous yellowish-white setae of c. 4 mm in length. At this locality, <italic><tp:taxon-name><tp:taxon-name-part taxon-name-part-type="genus" reg="Ophryosporus">O.</tp:taxon-name-part> <tp:taxon-name-part taxon-name-part-type="species" reg="heptanthus">heptanthus</tp:taxon-name-part></tp:taxon-name></italic> grows in local sympatry with <italic><tp:taxon-name><tp:taxon-name-part taxon-name-part-type="genus" reg="Ophryosporus">O.</tp:taxon-name-part> <tp:taxon-name-part taxon-name-part-type="species" reg="pinifolius">pinifolius</tp:taxon-name-part></tp:taxon-name></italic>. However, the pappus of the latter is formed by minute squamellae and the two taxa are thus readily distinguishable. <xref ref-type="bibr" rid="B12">Plos (2012)</xref> cited specimen <italic>Zöllner 2997</italic> twice, once for <italic><tp:taxon-name><tp:taxon-name-part taxon-name-part-type="genus" reg="Ophryosporus">O.</tp:taxon-name-part> <tp:taxon-name-part taxon-name-part-type="species" reg="heptanthus">heptanthus</tp:taxon-name-part></tp:taxon-name></italic> (LP) and a second time for <italic><tp:taxon-name><tp:taxon-name-part taxon-name-part-type="genus" reg="Ophryosporus">O.</tp:taxon-name-part> <tp:taxon-name-part taxon-name-part-type="species" reg="hoppii">hoppii</tp:taxon-name-part></tp:taxon-name></italic> (CONC). It is possible, that having collected both specimens at the same locality where they occur sympatrically, Zöllner mistook them for a single species and only later at the two herbaria they were identified as belonging to two distinct taxa. We could not have access to the latter material at CONC, but we assume that it corresponds either to <italic><tp:taxon-name><tp:taxon-name-part taxon-name-part-type="genus" reg="Ophryosporus">O.</tp:taxon-name-part> <tp:taxon-name-part taxon-name-part-type="species" reg="heptanthus">heptanthus</tp:taxon-name-part></tp:taxon-name></italic> or <italic><tp:taxon-name><tp:taxon-name-part taxon-name-part-type="genus" reg="Ophryosporus">O.</tp:taxon-name-part> <tp:taxon-name-part taxon-name-part-type="species" reg="pinifolius">pinifolius</tp:taxon-name-part></tp:taxon-name></italic>.</p></tp:treatment-sec><tp:treatment-sec sec-type="material" id="SECID0ENWAE"><title>Specimens examined.</title><p>Bolivia. La Paz: Prov. Bautista Saavedra, Chajaya, a few km from Charazani, <named-content xmlns:xlink="http://www.w3.org/1999/xlink" content-type="dwc:verbatimCoordinates" xlink:type="simple"><named-content content-type="geo-json" specific-use="{&#34;type&#34;:&#34;Point&#34;,&#34;coordinates&#34;:[-69.016667,-15.216667]}" id="NCID0EWWAE" xlink:type="simple">15°13'S, 69°01'W</named-content></named-content>, 3500 m, 30 Mar 1985, <italic>J.C. Solomon 13294</italic> (U [U1145280]). Prov. Omasuyos, Viciniis Ochachache [Achacachi], 4000 m, Jan–Apr 1859, <italic>G. Mandon 260</italic> (S). Prov. Murillo, 4 km up the Río Achumani from Calacoto (La Paz), <named-content xmlns:xlink="http://www.w3.org/1999/xlink" content-type="dwc:verbatimCoordinates" xlink:type="simple"><named-content content-type="geo-json" specific-use="{&#34;type&#34;:&#34;Point&#34;,&#34;coordinates&#34;:[-68.033333,-16.500000]}" id="NCID0ECXAE" xlink:type="simple">16°30'S, 68°02'W</named-content></named-content>, 3600 m, 11 Apr 1986, <italic>J.C. Solomon 15271</italic> (U [U1145281]); 1 km NW of Ovejuyo, <named-content xmlns:xlink="http://www.w3.org/1999/xlink" content-type="dwc:verbatimCoordinates" xlink:type="simple"><named-content content-type="geo-json" specific-use="{&#34;type&#34;:&#34;Point&#34;,&#34;coordinates&#34;:[-68.050000,-16.533333]}" id="NCID0EMXAE" xlink:type="simple">16°32'S, 68°03'W</named-content></named-content>, 3700–3900 m, 2 Apr 1982, <italic>J.C. Solomon 7453</italic> (U [U1145279]).</p><p>Chile. Region I Tarapacá: Prov. Tamarugal, Chusmiza, 3200 m, 10 Jan 1969, <italic>O. Zöllner 2997</italic> (L125727); quebrada de Chusmiza, <named-content xmlns:xlink="http://www.w3.org/1999/xlink" content-type="dwc:verbatimCoordinates" xlink:type="simple"><named-content content-type="geo-json" specific-use="{&#34;type&#34;:&#34;Point&#34;,&#34;coordinates&#34;:[-69.183861,-19.684694]}" id="NCID0E1XAE" xlink:type="simple">19°41'4.9"S, 69°11'01.9"W</named-content></named-content>, 3350 m, 18 Feb 2003, <italic>M.F. Gardner &amp; S.G. Knees 6534</italic> (E, <abbrev xmlns:xlink="http://www.w3.org/1999/xlink" xlink:title="Santiago" id="ABBRID0EBYAE" xlink:type="simple">SGO</abbrev>); Chusmiza, <named-content xmlns:xlink="http://www.w3.org/1999/xlink" content-type="dwc:verbatimCoordinates" xlink:type="simple"><named-content content-type="geo-json" specific-use="{&#34;type&#34;:&#34;Point&#34;,&#34;coordinates&#34;:[-69.180417,-19.680056]}" id="NCID0EIYAE" xlink:type="simple">19°40'48.2"S, 69°10'49.5"W</named-content></named-content>, 3380 m, 27 Apr 2008, <italic>M. Muñoz &amp; A. Moreira 4940</italic> (SGO157269); at the entrance of the Andean village Chusmiza, 19.67880S, 69.17956W, 3392 m, 2 Oct 2019, <italic>F.F. Merklinger, F. Luebert &amp; J. Ruhm 2019-20</italic> (<abbrev xmlns:xlink="http://www.w3.org/1999/xlink" content-type="institution" xlink:title="herbaria of Bonn, Germany" id="ABBRID0ERYAE" xlink:type="simple">BONN</abbrev>, <named-content xmlns:xlink="http://www.w3.org/1999/xlink" content-type="dwc:institutional_code" xlink:type="simple">EIF</named-content>, K).</p><p>Peru. Dept. Ayacucho: Prov. Lucanas, a few km from Puente Toro Muerte, <named-content xmlns:xlink="http://www.w3.org/1999/xlink" content-type="dwc:verbatimCoordinates" xlink:type="simple"><named-content content-type="geo-json" specific-use="{&#34;type&#34;:&#34;Point&#34;,&#34;coordinates&#34;:[-74.545750,-14.715306]}" id="NCID0EDZAE" xlink:type="simple">14°42'55.1"S, 74°32'44.7"W</named-content></named-content>, 3589 m, 21 Mar 2019, <italic>M. Weigend 9841/19-32</italic> (<abbrev xmlns:xlink="http://www.w3.org/1999/xlink" content-type="institution" xlink:title="herbaria of Bonn, Germany" id="ABBRID0EKZAE" xlink:type="simple">BONN</abbrev>). Dept. Cusco: Prov. Cusco, alrededore Cusco, 17 May 1958, <italic>A.L. Cabrera &amp; H.A. Fabris 13536</italic> (S); Río Blanco, 1500 ft [450 m], 8–19 May 1922, <italic>J.F. Macbride &amp; W. Featherstone 718</italic> (S). Dept. Puno: Prov. Puno, Checayani, NE of Azángaro, 3980 m, 28 Mar 1957, <italic>H. Ellenberg 461</italic> (U [U1145288]); Huerta N of Puno, 3840 m, 22 Mar 1957, <italic>H. Ellenberg 238A</italic> (U [U1145284]); Huerta N of Puno, 4100 m, 22 Mar 1957, <italic>H. Ellenberg 292</italic> (U [U1145286]); Huerta N of Puno, 3840 m, 22 Mar 1957, <italic>H. Ellenberg 238</italic> (U [U1145285]). Prov. Lampa, Pucará, 3900 m, 22 Aug 1957, <italic>H. Ellenberg 2753A</italic> (U [U1145287]). Dept. Moquegua: Prov. de Mariscal Nieto, Carumas, 3200 m, 21 Feb–6 Mar 1925, <italic>A. Weberbauer 7333</italic> (S); Prov. General Sánchez Cerro, Puquina, outside Puquina towards Arequipa, <named-content xmlns:xlink="http://www.w3.org/1999/xlink" content-type="dwc:verbatimCoordinates" xlink:type="simple"><named-content content-type="geo-json" specific-use="{&#34;type&#34;:&#34;Point&#34;,&#34;coordinates&#34;:[-70.191889,-16.610944]}" id="NCID0EF1AE" xlink:type="simple">16°36'39.4"S, 70°11'30.8"W</named-content></named-content>, 3174 m, 29 Mar 2019, <italic>M. Weigend 9994/19-182</italic> (<abbrev xmlns:xlink="http://www.w3.org/1999/xlink" content-type="institution" xlink:title="herbaria of Bonn, Germany" id="ABBRID0EM1AE" xlink:type="simple">BONN</abbrev>).</p></tp:treatment-sec><tp:treatment-sec><!--Section generated to contain objects referenced in tp:taxon-treatment.--><supplementary-material xmlns:xlink="http://www.w3.org/1999/xlink" id="S1" position="float" orientation="portrait" xlink:type="simple"><object-id content-type="doi" xlink:type="simple">10.3897/phytokeys.161.53736.suppl1</object-id><object-id content-type="arpha" xlink:type="simple">C123FACA-322A-5007-AA04-623643BC93F5</object-id><label>Supplementary material 1</label><caption><p>Table S1</p></caption><statement content-type="dataType"><label>Data type</label><p>excel table in xlsx format</p></statement><statement content-type="notes"><label>Explanation note</label><p>Complete georeferenced specimen data of all vouchers considered in this study.</p></statement><media xlink:href="phytokeys-161-061-s001.xlsx" mimetype="application" mime-subtype="vnd.openxmlformats-officedocument.spreadsheetml.sheet" position="float" orientation="portrait" xlink:type="simple" id="oo_452773.xlsx"><uri content-type="original_file" xlink:type="simple">https://binary.pensoft.net/file/452773</uri></media><permissions><license xlink:type="simple"><license-p>This dataset is made available under the Open Database License (http://opendatacommons.org/licenses/odbl/1.0/). The Open Database License (ODbL) is a license agreement intended to allow users to freely share, modify, and use this Dataset while maintaining this same freedom for others, provided that the original source and author(s) are credited.</license-p></license></permissions><attrib specific-use="authors">Felix F Merklinger, Federico Luebert</attrib></supplementary-material></tp:treatment-sec><ref-list><ref id="B8"><mixed-citation xmlns:xlink="http://www.w3.org/1999/xlink" xlink:type="simple"><person-group><name name-style="western"><surname>Kunth</surname><given-names>KS</given-names></name></person-group> (<year>1818</year>) <source>Nova genera et species plantarum, vol. 4 [Folio ed.].</source><publisher-name>Libraria Graeco-Latino-Germanica</publisher-name>, <publisher-loc>Paris</publisher-loc>, <size units="page">246 pp</size>.</mixed-citation></ref><ref id="B13"><mixed-citation xmlns:xlink="http://www.w3.org/1999/xlink" xlink:type="simple"><person-group><name name-style="western"><surname>Plos</surname><given-names>A</given-names></name><name name-style="western"><surname>Sancho</surname><given-names>G</given-names></name></person-group> (<year>2013</year>) <article-title>Lectotipificaciones en <italic><tp:taxon-name><tp:taxon-name-part taxon-name-part-type="genus">Ophryosporus</tp:taxon-name-part></tp:taxon-name></italic> (<tp:taxon-name><tp:taxon-name-part taxon-name-part-type="family">Asteraceae</tp:taxon-name-part></tp:taxon-name>, <tp:taxon-name><tp:taxon-name-part taxon-name-part-type="tribe">Eupatorieae</tp:taxon-name-part></tp:taxon-name>, <tp:taxon-name>Critoniinae</tp:taxon-name>).</article-title><source>Boletín de la Sociedad Argentina de Botánica</source><volume>48</volume>(<issue>2</issue>): <fpage>335</fpage>–<lpage>340</lpage>. <ext-link xlink:type="simple" ext-link-type="doi" xlink:href="10.31055/1851.2372.v48.n2.6267">https://doi.org/10.31055/1851.2372.v48.n2.6267</ext-link></mixed-citation></ref><ref id="B12"><mixed-citation xmlns:xlink="http://www.w3.org/1999/xlink" xlink:type="simple"><person-group><name name-style="western"><surname>Plos</surname><given-names>A</given-names></name></person-group> (<year>2012</year>) Revisión sistemática, análisis cladístico y biogeográfico del género <italic><tp:taxon-name><tp:taxon-name-part taxon-name-part-type="genus">Ophryosporus</tp:taxon-name-part></tp:taxon-name></italic> Meyen (<tp:taxon-name><tp:taxon-name-part taxon-name-part-type="family">Asteraceae</tp:taxon-name-part></tp:taxon-name>, <tp:taxon-name><tp:taxon-name-part taxon-name-part-type="tribe">Eupatorieae</tp:taxon-name-part></tp:taxon-name>, <tp:taxon-name>Critoniinae</tp:taxon-name>). Unpublished thesis, Universidad Nacional de La Plata.</mixed-citation></ref></ref-list></tp:taxon-treatment>
