# Supplementary material for: Notes on the genus Ophryosporus (Asteraceae, Eupatorieae) in Chile
Source: PhytoKeys. 2020 Sep 15;161:61–77. doi: 10.3897/phytokeys.161.53736 (PMC7508922; doi:10.3897/phytokeys.161.53736)
Supplement: XML Treatment for Ophryosporus johnstonii [file phytokeys.161.53736-treatment3.xml]

<!DOCTYPE tp:taxon-treatment
  PUBLIC "-//TaxonX//DTD Taxonomic Treatment Publishing DTD v0 20100105//EN" "tax-treatment-NSO.dtd">
<tp:taxon-treatment xmlns:tp="http://www.plazi.org/taxpub"><tp:treatment-meta><kwd-group><label>Taxon classification</label><kwd><named-content xmlns:xlink="http://www.w3.org/1999/xlink" content-type="kingdom">Plantae</named-content></kwd><kwd><named-content xmlns:xlink="http://www.w3.org/1999/xlink" content-type="order">Asterales</named-content></kwd><kwd><named-content xmlns:xlink="http://www.w3.org/1999/xlink" content-type="family">Asteraceae</named-content></kwd></kwd-group><mixed-citation publication-type="journal"><person-group><name><surname>Merklinger</surname><given-names>Felix F.</given-names></name><name><surname>Luebert</surname><given-names>Federico</given-names></name></person-group><article-title>Notes on the genus <italic><tp:taxon-name><tp:taxon-name-part taxon-name-part-type="genus" reg="Ophryosporus">Ophryosporus</tp:taxon-name-part></tp:taxon-name></italic> (<tp:taxon-name><tp:taxon-name-part taxon-name-part-type="family">Asteraceae</tp:taxon-name-part></tp:taxon-name>, <tp:taxon-name><tp:taxon-name-part taxon-name-part-type="tribe">Eupatorieae</tp:taxon-name-part></tp:taxon-name>) in Chile</article-title><source>PhytoKeys</source><day>15</day><month>9</month><year>2020</year><volume>161</volume><fpage>61</fpage><lpage>77</lpage><pub-id pub-id-type="doi">10.3897/phytokeys.161.53736</pub-id></mixed-citation></tp:treatment-meta><tp:nomenclature><tp:taxon-name><object-id xmlns:xlink="http://www.w3.org/1999/xlink" content-type="arpha" xlink:type="simple">572AD3B8-6FC2-5555-B7A4-6E3257DEE485</object-id>
              <tp:taxon-name-part taxon-name-part-type="genus" reg="Ophryosporus">Ophryosporus</tp:taxon-name-part>
              <tp:taxon-name-part taxon-name-part-type="species" reg="johnstonii">johnstonii</tp:taxon-name-part>
            </tp:taxon-name><tp:taxon-authority>B.L.Rob., Contr. Gray Herb. 77: 4. 1926</tp:taxon-authority></tp:nomenclature><tp:treatment-sec sec-type="material" id="SECID0EU2AE"><title>Type.</title><p>Chile. Region II, Antofagasta: Prov. Antofagasta, dept. Taltal, Aguada del Panul, <italic>I.M. Johnston 5424</italic> (holotype: GH [GH00010781, photo!]; isotypes: S [S-R-3810!, S 10-19704!], <abbrev xmlns:xlink="http://www.w3.org/1999/xlink" xlink:title="Santiago" id="ABBRID0E32AE" xlink:type="simple">SGO</abbrev> [SGO59043!]).</p><p>This peculiar species is known only from three localities north of the town of Paposo (<xref ref-type="bibr" rid="B4">Johnston 1929</xref>). It is distributed very narrowly within the range of <italic><tp:taxon-name><tp:taxon-name-part taxon-name-part-type="genus" reg="Ophryosporus">O.</tp:taxon-name-part> <tp:taxon-name-part taxon-name-part-type="species" reg="triangularis">triangularis</tp:taxon-name-part></tp:taxon-name></italic> and is sympatric with this latter species. Morphologically, <italic><tp:taxon-name><tp:taxon-name-part taxon-name-part-type="genus" reg="Ophryosporus">O.</tp:taxon-name-part> <tp:taxon-name-part taxon-name-part-type="species" reg="johnstonii">johnstonii</tp:taxon-name-part></tp:taxon-name></italic> is very similar to <italic><tp:taxon-name><tp:taxon-name-part taxon-name-part-type="genus" reg="Ophryosporus">O.</tp:taxon-name-part> <tp:taxon-name-part taxon-name-part-type="species" reg="triangularis">triangularis</tp:taxon-name-part></tp:taxon-name></italic>.</p></tp:treatment-sec><tp:treatment-sec sec-type="material" id="SECID0EH4AE"><title>Specimens examined.</title><p>Chile. Region II Antofagasta: Prov. Antofagasta, vicinity of Miguel Díaz, directly N of quebrada Iscuña, c. 55 km N of Paposo, <named-content xmlns:xlink="http://www.w3.org/1999/xlink" content-type="dwc:verbatimCoordinates" xlink:type="simple"><named-content content-type="geo-json" specific-use="{&#34;type&#34;:&#34;Point&#34;,&#34;coordinates&#34;:[-70.550000,-24.550000]}" id="NCID0EQ4AE" xlink:type="simple">24°33'S, 70°33'W</named-content></named-content>, 100–300 m, 15 Dec 1987, <italic>M.O. Dillon &amp; S. Teillier 5292</italic> (<abbrev xmlns:xlink="http://www.w3.org/1999/xlink" content-type="institution" xlink:title="herbaria of Bonn, Germany" id="ABBRID0EX4AE" xlink:type="simple">BONN</abbrev>); vicinity of Aguada de Miguel Díaz, 24°35'S, 1–4 Dec 1925, <italic>I.M. Johnston 5310</italic> (SGO059042); vicinity of Aguada Cardón, 24°45'S, 30 Nov 1925, <italic>I.M. Johnston 5259</italic> (S); rocky slopes of Aguada Cardón, <named-content xmlns:xlink="http://www.w3.org/1999/xlink" content-type="dwc:verbatimCoordinates" xlink:type="simple"><named-content content-type="geo-json" specific-use="{&#34;type&#34;:&#34;Point&#34;,&#34;coordinates&#34;:[-70.543850,-24.741730]}" id="NCID0ED5AE" xlink:type="simple">24.74173S, 70.54385W</named-content></named-content>, 210 m, 15 Oct 2016, <italic>F. Luebert, A. Stoll &amp; T. Böhnert 3384</italic> (<abbrev xmlns:xlink="http://www.w3.org/1999/xlink" content-type="institution" xlink:title="herbaria of Bonn, Germany" id="ABBRID0EK5AE" xlink:type="simple">BONN</abbrev>, <named-content xmlns:xlink="http://www.w3.org/1999/xlink" content-type="dwc:institutional_code" xlink:type="simple">ULS</named-content>); Aguada Cardón, <named-content xmlns:xlink="http://www.w3.org/1999/xlink" content-type="dwc:verbatimCoordinates" xlink:type="simple"><named-content content-type="geo-json" specific-use="{&#34;type&#34;:&#34;Point&#34;,&#34;coordinates&#34;:[-70.542687,-24.741717]}" id="NCID0E15AE" xlink:type="simple">24.741717S, 70.542687W</named-content></named-content>, 210 m, 5 Oct 2017, <italic>F. Luebert, T. Böhnert &amp; F.F. Merklinger 3950</italic> (<abbrev xmlns:xlink="http://www.w3.org/1999/xlink" content-type="institution" xlink:title="herbaria of Bonn, Germany" id="ABBRID0EB6AE" xlink:type="simple">BONN</abbrev>, <named-content xmlns:xlink="http://www.w3.org/1999/xlink" content-type="dwc:institutional_code" xlink:type="simple">ULS</named-content>).</p></tp:treatment-sec><ref-list><ref id="B4"><mixed-citation xmlns:xlink="http://www.w3.org/1999/xlink" xlink:type="simple"><person-group><name name-style="western"><surname>Johnston</surname><given-names>IM</given-names></name></person-group> (<year>1929</year>) <article-title>Papers on the flora of Northern Chile.</article-title><source>Contributions from the Gray Herbarium of Harvard University</source><volume>85</volume>: <fpage>1</fpage>–<lpage>180</lpage>.</mixed-citation></ref></ref-list></tp:taxon-treatment>
