# Supplementary material for: Notes on the genus Ophryosporus (Asteraceae, Eupatorieae) in Chile
Source: PhytoKeys. 2020 Sep 15;161:61–77. doi: 10.3897/phytokeys.161.53736 (PMC7508922; doi:10.3897/phytokeys.161.53736)
Supplement: XML Treatment for Ophryosporus paradoxus [file phytokeys.161.53736-treatment4.xml]

<!DOCTYPE tp:taxon-treatment
  PUBLIC "-//TaxonX//DTD Taxonomic Treatment Publishing DTD v0 20100105//EN" "tax-treatment-NSO.dtd">
<tp:taxon-treatment xmlns:tp="http://www.plazi.org/taxpub"><tp:treatment-meta><kwd-group><label>Taxon classification</label><kwd><named-content xmlns:xlink="http://www.w3.org/1999/xlink" content-type="kingdom">Plantae</named-content></kwd><kwd><named-content xmlns:xlink="http://www.w3.org/1999/xlink" content-type="order">Asterales</named-content></kwd><kwd><named-content xmlns:xlink="http://www.w3.org/1999/xlink" content-type="family">Asteraceae</named-content></kwd></kwd-group><mixed-citation publication-type="journal"><person-group><name><surname>Merklinger</surname><given-names>Felix F.</given-names></name><name><surname>Luebert</surname><given-names>Federico</given-names></name></person-group><article-title>Notes on the genus <italic><tp:taxon-name><tp:taxon-name-part taxon-name-part-type="genus" reg="Ophryosporus">Ophryosporus</tp:taxon-name-part></tp:taxon-name></italic> (<tp:taxon-name><tp:taxon-name-part taxon-name-part-type="family">Asteraceae</tp:taxon-name-part></tp:taxon-name>, <tp:taxon-name><tp:taxon-name-part taxon-name-part-type="tribe">Eupatorieae</tp:taxon-name-part></tp:taxon-name>) in Chile</article-title><source>PhytoKeys</source><day>15</day><month>9</month><year>2020</year><volume>161</volume><fpage>61</fpage><lpage>77</lpage><pub-id pub-id-type="doi">10.3897/phytokeys.161.53736</pub-id></mixed-citation></tp:treatment-meta><tp:nomenclature><tp:taxon-name><object-id xmlns:xlink="http://www.w3.org/1999/xlink" content-type="arpha" xlink:type="simple">5B4FB92D-F4CE-5E63-919C-92E700DB8779</object-id>
              <tp:taxon-name-part taxon-name-part-type="genus" reg="Ophryosporus">Ophryosporus</tp:taxon-name-part>
              <tp:taxon-name-part taxon-name-part-type="species" reg="paradoxus">paradoxus</tp:taxon-name-part>
            </tp:taxon-name><tp:taxon-authority>(Hook. &amp; Arn.) B.D.Jacks., Index Kew. 2 (1): 354. 1894</tp:taxon-authority><tp:nomenclature-citation-list><tp:nomenclature-citation><tp:taxon-name>
                  <tp:taxon-name-part taxon-name-part-type="genus" reg="Eupatorium"/>
                  <tp:taxon-name-part taxon-name-part-type="species" reg="paradoxum"/>
                </tp:taxon-name><comment>Basionym: <tp:taxon-name><tp:taxon-name-part taxon-name-part-type="genus" reg="Eupatorium">Eupatorium</tp:taxon-name-part> <tp:taxon-name-part taxon-name-part-type="species" reg="paradoxum">paradoxum</tp:taxon-name-part></tp:taxon-name> Hook. &amp; Arn., Compan. Bot. Mag. 1: 240. 1835. </comment></tp:nomenclature-citation><tp:nomenclature-citation><tp:taxon-name>
                  <tp:taxon-name-part taxon-name-part-type="genus" reg="Nothites">Nothites</tp:taxon-name-part> <tp:taxon-name-part taxon-name-part-type="species" reg="baccharidea">baccharidea</tp:taxon-name-part></tp:taxon-name><comment>DC. Prodr. 5: 187. 1836.</comment></tp:nomenclature-citation><tp:nomenclature-citation><tp:taxon-name>
                  <tp:taxon-name-part taxon-name-part-type="genus" reg="Stevia">Stevia</tp:taxon-name-part> <tp:taxon-name-part taxon-name-part-type="species" reg="baccharoides">baccharoides</tp:taxon-name-part></tp:taxon-name><comment>(DC.) Meigen., Bot. Jahrb. Syst. 17: 283. 1893. Type. Chile. Region V Valparaíso: <italic>C.L.G. Bertero 837</italic> (lectotype, designated here: G-DC[G00495730, photo!]; isolectotypes: G-DC [G00495717, mounted onto the same sheet as lectotype]; L [L.3661664!]).</comment></tp:nomenclature-citation></tp:nomenclature-citation-list></tp:nomenclature><tp:treatment-sec sec-type="material" id="SECID0EGCAG"><title>Type.</title><p>Chile. Region V Valparaíso: <italic>T.C. Bridges 52</italic> (lectotype, selected by <xref ref-type="bibr" rid="B13">Plos and Sancho (2013</xref>: 336): E [E00249901, photo!]; isolectotypes: K [K486667, photo!], W [W0018468, photo!]); remaining syntypes: Valparaíso, <italic>H. Cuming 337</italic>, K [K486668, photo!], E [E249900, E249902, photo!]; W [W0018467, photo!]. Valparaíso, <italic>J.Gillies</italic> (not seen).</p><p>This is the southernmost species of <italic><tp:taxon-name><tp:taxon-name-part taxon-name-part-type="genus" reg="Ophryosporus">Ophryosporus</tp:taxon-name-part></tp:taxon-name></italic> in Chile, distributed from the region Metropolitana de Santiago northward to the region Atacama. This species is not strictly limited to the coast but also occurs further inland, for example in the Cuesta Las Chilcas or Andacollo.</p><p><italic><tp:taxon-name><tp:taxon-name-part taxon-name-part-type="genus" reg="Ophryosporus">Ophryosporus</tp:taxon-name-part> <tp:taxon-name-part taxon-name-part-type="species" reg="paradoxus">paradoxus</tp:taxon-name-part></tp:taxon-name></italic> is a very distinct species that can be differentiated from <italic><tp:taxon-name><tp:taxon-name-part taxon-name-part-type="genus" reg="Ophryosporus">O.</tp:taxon-name-part> <tp:taxon-name-part taxon-name-part-type="species" reg="triangularis">triangularis</tp:taxon-name-part></tp:taxon-name></italic> by its larger, lanceolate and rather papery leaves with strongly lobed margins, as opposed to the small, triangular, slightly fleshy leaves with revolute margins in <italic><tp:taxon-name><tp:taxon-name-part taxon-name-part-type="genus" reg="Ophryosporus">O.</tp:taxon-name-part> <tp:taxon-name-part taxon-name-part-type="species" reg="triangularis">triangularis</tp:taxon-name-part></tp:taxon-name></italic>. The secondary inflorescences are thyrsoid, emerge terminally and produce florets with white corollas and a pappus of white setae up to c. 3 mm long.</p></tp:treatment-sec><tp:treatment-sec sec-type="material" id="SECID0ECEAG"><title>Specimens examined.</title><p>Chile. Region III Atacama: Prov. Copiapó, Jorquera-valley, 12 Jan 1970, <italic>O. Zöllner 4682</italic> (L3661656). Prov. Huasco, below El Chivato, <named-content xmlns:xlink="http://www.w3.org/1999/xlink" content-type="dwc:verbatimCoordinates" xlink:type="simple"><named-content content-type="geo-json" specific-use="{&#34;type&#34;:&#34;Point&#34;,&#34;coordinates&#34;:[-70.066667,-28.900000]}" id="NCID0ENEAG" xlink:type="simple">28°54'S, 70°04'W</named-content></named-content>, 1800 m, 4 Jan 1926, <italic>I.M. Johnston 5870</italic> (S); Resguardo, <named-content xmlns:xlink="http://www.w3.org/1999/xlink" content-type="dwc:verbatimCoordinates" xlink:type="simple"><named-content content-type="geo-json" specific-use="{&#34;type&#34;:&#34;Point&#34;,&#34;coordinates&#34;:[-70.166667,-28.966667]}" id="NCID0EXEAG" xlink:type="simple">28°58'S, 70°10'W</named-content></named-content>, 1530 m, 4 Jan 1926, <italic>I.M. Johnston 5863</italic> (S); valley San Félix, 1180 m, 16 Dec 1941, <italic>E. Pisano V. &amp; R. Bravo F. 1089</italic> (<abbrev xmlns:xlink="http://www.w3.org/1999/xlink" xlink:title="Santiago" id="ABBRID0EAFAG" xlink:type="simple">SGO</abbrev>). Region IV Coquimbo: Prov. Elqui, valley of Río Turbio between Rivadavia and Guanta, 900 m, 18–19 Jan 1926, <italic>I.M. Johnston 6271</italic> (S); near Guanaqueros, 24 Jul 1973, <italic>O. Zöllner 6827</italic> (L3661655); road from Marquesa to Viñita Baja, <named-content xmlns:xlink="http://www.w3.org/1999/xlink" content-type="dwc:verbatimCoordinates" xlink:type="simple"><named-content content-type="geo-json" specific-use="{&#34;type&#34;:&#34;Point&#34;,&#34;coordinates&#34;:[-70.964978,-29.954529]}" id="NCID0ELFAG" xlink:type="simple">29.954529S, 70.964978W</named-content></named-content>, 340 m, 26 Sep 2017, <italic>F. Luebert, T. Böhnert &amp; F.F. Merklinger 3822</italic> (<abbrev xmlns:xlink="http://www.w3.org/1999/xlink" content-type="institution" xlink:title="herbaria of Bonn, Germany" id="ABBRID0ESFAG" xlink:type="simple">BONN</abbrev>, <named-content xmlns:xlink="http://www.w3.org/1999/xlink" content-type="dwc:institutional_code" xlink:type="simple">ULS</named-content>); road from Marquesa to Viñita Baja, <named-content xmlns:xlink="http://www.w3.org/1999/xlink" content-type="dwc:verbatimCoordinates" xlink:type="simple"><named-content content-type="geo-json" specific-use="{&#34;type&#34;:&#34;Point&#34;,&#34;coordinates&#34;:[-70.860812,-29.873778]}" id="NCID0ECGAG" xlink:type="simple">29.873778S, 70.860812W</named-content></named-content>, 700 m, 26 Sep 2017, <italic>F. Luebert, T. Böhnert &amp; F.F. Merklinger 3825</italic> (<abbrev xmlns:xlink="http://www.w3.org/1999/xlink" content-type="institution" xlink:title="herbaria of Bonn, Germany" id="ABBRID0EJGAG" xlink:type="simple">BONN</abbrev>, <named-content xmlns:xlink="http://www.w3.org/1999/xlink" content-type="dwc:institutional_code" xlink:type="simple">ULS</named-content>); road to Andacollo, c. 6 km before Andacollo, <named-content xmlns:xlink="http://www.w3.org/1999/xlink" content-type="dwc:verbatimCoordinates" xlink:type="simple"><named-content content-type="geo-json" specific-use="{&#34;type&#34;:&#34;Point&#34;,&#34;coordinates&#34;:[-71.092169,-30.201205]}" id="NCID0EZGAG" xlink:type="simple">30.201205S, 71.092169W</named-content></named-content>, 900 m, 24 Sep 2017, <italic>F. Luebert, T. Böhnert &amp; F.F. Merklinger 3807</italic> (<abbrev xmlns:xlink="http://www.w3.org/1999/xlink" content-type="institution" xlink:title="herbaria of Bonn, Germany" id="ABBRID0EAHAG" xlink:type="simple">BONN</abbrev>, <named-content xmlns:xlink="http://www.w3.org/1999/xlink" content-type="dwc:institutional_code" xlink:type="simple">ULS</named-content>). Prov. Limarí, Ovalle, Villaseca near Huamalata, <named-content xmlns:xlink="http://www.w3.org/1999/xlink" content-type="dwc:verbatimCoordinates" xlink:type="simple"><named-content content-type="geo-json" specific-use="{&#34;type&#34;:&#34;Point&#34;,&#34;coordinates&#34;:[-71.150966,-30.568064]}" id="NCID0EQHAG" xlink:type="simple">30.568064S, 71.150966W</named-content></named-content>, 270 m, 24 Sep 2017, <italic>F. Luebert, T. Böhnert &amp; F.F. Merklinger 3799</italic> (<abbrev xmlns:xlink="http://www.w3.org/1999/xlink" content-type="institution" xlink:title="herbaria of Bonn, Germany" id="ABBRID0EXHAG" xlink:type="simple">BONN</abbrev>, <named-content xmlns:xlink="http://www.w3.org/1999/xlink" content-type="dwc:institutional_code" xlink:type="simple">ULS</named-content>); Fray Jorge, 215 m, 13 Aug 1917, <italic>C. &amp; I. Skottsberg 746</italic> (S); Ovalle, Fray Jorge, 200 m, Nov 1925, <italic>E. Werdermann 892</italic> (U [U1145306], S); Ovalle, Fray Jorge, Oct 1947, <italic>B. Sparre 3061</italic> (S); hotel Termas de Socos, <named-content xmlns:xlink="http://www.w3.org/1999/xlink" content-type="dwc:verbatimCoordinates" xlink:type="simple"><named-content content-type="geo-json" specific-use="{&#34;type&#34;:&#34;Point&#34;,&#34;coordinates&#34;:[-71.493507,-30.732502]}" id="NCID0ENIAG" xlink:type="simple">30.732502S, 71.493507W</named-content></named-content>, 80 m, 23 Sep 2017, <italic>F. Luebert, T. Böhnert &amp; F.F. Merklinger 3777</italic> (<abbrev xmlns:xlink="http://www.w3.org/1999/xlink" content-type="institution" xlink:title="herbaria of Bonn, Germany" id="ABBRID0EUIAG" xlink:type="simple">BONN</abbrev>, <named-content xmlns:xlink="http://www.w3.org/1999/xlink" content-type="dwc:institutional_code" xlink:type="simple">ULS</named-content>); road from Los Loros to Caleta El Toro, <named-content xmlns:xlink="http://www.w3.org/1999/xlink" content-type="dwc:verbatimCoordinates" xlink:type="simple"><named-content content-type="geo-json" specific-use="{&#34;type&#34;:&#34;Point&#34;,&#34;coordinates&#34;:[-71.653480,-30.741021]}" id="NCID0EEJAG" xlink:type="simple">30.741021S, 71.65348W</named-content></named-content>, 50 m, 23 Sep 2017, <italic>F. Luebert, T. Böhnert &amp; F.F. Merklinger 3790</italic> (<abbrev xmlns:xlink="http://www.w3.org/1999/xlink" content-type="institution" xlink:title="herbaria of Bonn, Germany" id="ABBRID0ELJAG" xlink:type="simple">BONN</abbrev>, <named-content xmlns:xlink="http://www.w3.org/1999/xlink" content-type="dwc:institutional_code" xlink:type="simple">ULS</named-content>); road from Alcones to Los Loros, <named-content xmlns:xlink="http://www.w3.org/1999/xlink" content-type="dwc:verbatimCoordinates" xlink:type="simple"><named-content content-type="geo-json" specific-use="{&#34;type&#34;:&#34;Point&#34;,&#34;coordinates&#34;:[-71.587161,-30.782620]}" id="NCID0E2JAG" xlink:type="simple">30.78262S, 71.587161W</named-content></named-content>, 330 m, 23 Sep 2017, <italic>F. Luebert, T. Böhnert &amp; F.F. Merklinger 3781</italic> (<abbrev xmlns:xlink="http://www.w3.org/1999/xlink" content-type="institution" xlink:title="herbaria of Bonn, Germany" id="ABBRID0ECKAG" xlink:type="simple">BONN</abbrev>, <named-content xmlns:xlink="http://www.w3.org/1999/xlink" content-type="dwc:institutional_code" xlink:type="simple">ULS</named-content>). Prov. Choapa, road from Combarbalá to Canela Baja, a few km after Los Pozos, <named-content xmlns:xlink="http://www.w3.org/1999/xlink" content-type="dwc:verbatimCoordinates" xlink:type="simple"><named-content content-type="geo-json" specific-use="{&#34;type&#34;:&#34;Point&#34;,&#34;coordinates&#34;:[-71.260395,-31.363888]}" id="NCID0ESKAG" xlink:type="simple">31.363888S, 71.260395W</named-content></named-content>, 500 m, 22 Sep 2017, <italic>F. Luebert, T. Böhnert &amp; F.F. Merklinger 3775</italic> (<abbrev xmlns:xlink="http://www.w3.org/1999/xlink" content-type="institution" xlink:title="herbaria of Bonn, Germany" id="ABBRID0EZKAG" xlink:type="simple">BONN</abbrev>, <named-content xmlns:xlink="http://www.w3.org/1999/xlink" content-type="dwc:institutional_code" xlink:type="simple">ULS</named-content>); road from Illapel to Combarbalá, near Illapel, <named-content xmlns:xlink="http://www.w3.org/1999/xlink" content-type="dwc:verbatimCoordinates" xlink:type="simple"><named-content content-type="geo-json" specific-use="{&#34;type&#34;:&#34;Point&#34;,&#34;coordinates&#34;:[-71.125953,-31.604095]}" id="NCID0EJLAG" xlink:type="simple">31.604095S, 71.125953W</named-content></named-content>, 450 m, 22 Sep 2017, <italic>F. Luebert, T. Böhnert &amp; F.F. Merklinger 3772</italic> (<abbrev xmlns:xlink="http://www.w3.org/1999/xlink" content-type="institution" xlink:title="herbaria of Bonn, Germany" id="ABBRID0EQLAG" xlink:type="simple">BONN</abbrev>, <named-content xmlns:xlink="http://www.w3.org/1999/xlink" content-type="dwc:institutional_code" xlink:type="simple">ULS</named-content>). Region V Valparaíso: Prov. Petorca, La Ligua, 5 km from Petorca on road from Pedequa, 550 m, 27 Nov 1938, <italic>C.R. Worth &amp; J.L. Morrison 16704</italic> (S). Prov. San Felipe de Aconcagua, Cuesta Las Chilcas, 560 m, 19 Jul 2003, <italic>F. Luebert &amp; L. Kritzner 1757</italic> (<named-content xmlns:xlink="http://www.w3.org/1999/xlink" content-type="dwc:institutional_code" xlink:type="simple">EIF</named-content>); Cuesta Las Chilcas, <named-content xmlns:xlink="http://www.w3.org/1999/xlink" content-type="dwc:verbatimCoordinates" xlink:type="simple"><named-content content-type="geo-json" specific-use="{&#34;type&#34;:&#34;Point&#34;,&#34;coordinates&#34;:[-70.875068,-32.851797]}" id="NCID0EMMAG" xlink:type="simple">32.851797S, 70.875068W</named-content></named-content>, 380 m, 20 Sep 2017, <italic>F. Luebert, T. Böhnert &amp; F.F. Merklinger 3741</italic> (<abbrev xmlns:xlink="http://www.w3.org/1999/xlink" content-type="institution" xlink:title="herbaria of Bonn, Germany" id="ABBRID0ETMAG" xlink:type="simple">BONN</abbrev>, <named-content xmlns:xlink="http://www.w3.org/1999/xlink" content-type="dwc:institutional_code" xlink:type="simple">ULS</named-content>); Cuesta Las Chilcas, <named-content xmlns:xlink="http://www.w3.org/1999/xlink" content-type="dwc:verbatimCoordinates" xlink:type="simple"><named-content content-type="geo-json" specific-use="{&#34;type&#34;:&#34;Point&#34;,&#34;coordinates&#34;:[-70.875068,-32.851797]}" id="NCID0EDNAG" xlink:type="simple">32.851797S, 70.875068W</named-content></named-content>, 380 m, 20 Sep 2017, <italic>F. Luebert, T. Böhnert &amp; F.F. Merklinger 3741A</italic> (<abbrev xmlns:xlink="http://www.w3.org/1999/xlink" content-type="institution" xlink:title="herbaria of Bonn, Germany" id="ABBRID0EKNAG" xlink:type="simple">BONN</abbrev>, <named-content xmlns:xlink="http://www.w3.org/1999/xlink" content-type="dwc:institutional_code" xlink:type="simple">ULS</named-content>). Prov. Valparaíso, 14 Jan 1947, <italic>E. Wall &amp; B. Sparre 45</italic> (S); rocks near the sea, 17 Nov 1895, <italic>O. Buchtien s.n.</italic> (S). Prov. Quillota, Parque Nacional La Campana, Cerro La Campana, <named-content xmlns:xlink="http://www.w3.org/1999/xlink" content-type="dwc:verbatimCoordinates" xlink:type="simple"><named-content content-type="geo-json" specific-use="{&#34;type&#34;:&#34;Point&#34;,&#34;coordinates&#34;:[-71.127833,-32.979617]}" id="NCID0E5NAG" xlink:type="simple">32°58.777"S, 71°7.670"W</named-content></named-content>, 480 m, 30 Dec 2000, <italic>F. Luebert 1398</italic> (<named-content xmlns:xlink="http://www.w3.org/1999/xlink" content-type="dwc:institutional_code" xlink:type="simple">EIF</named-content>). Prov. San Antonio, Nov 1927, <italic>O. Buchtien 3450</italic> (L3661663). Prov. Melipilla, Curacaví, Dec 1967, (L3661657); La Barriga, Oct 1964, <italic>O. Zöllner 1765</italic> (L3661658).</p></tp:treatment-sec><ref-list><ref id="B13"><mixed-citation xmlns:xlink="http://www.w3.org/1999/xlink" xlink:type="simple"><person-group><name name-style="western"><surname>Plos</surname><given-names>A</given-names></name><name name-style="western"><surname>Sancho</surname><given-names>G</given-names></name></person-group> (<year>2013</year>) <article-title>Lectotipificaciones en <italic><tp:taxon-name><tp:taxon-name-part taxon-name-part-type="genus">Ophryosporus</tp:taxon-name-part></tp:taxon-name></italic> (<tp:taxon-name><tp:taxon-name-part taxon-name-part-type="family">Asteraceae</tp:taxon-name-part></tp:taxon-name>, <tp:taxon-name><tp:taxon-name-part taxon-name-part-type="tribe">Eupatorieae</tp:taxon-name-part></tp:taxon-name>, <tp:taxon-name>Critoniinae</tp:taxon-name>).</article-title><source>Boletín de la Sociedad Argentina de Botánica</source><volume>48</volume>(<issue>2</issue>): <fpage>335</fpage>–<lpage>340</lpage>. <ext-link xlink:type="simple" ext-link-type="doi" xlink:href="10.31055/1851.2372.v48.n2.6267">https://doi.org/10.31055/1851.2372.v48.n2.6267</ext-link></mixed-citation></ref></ref-list></tp:taxon-treatment>
