# Supplementary material for: Notes on the genus Ophryosporus (Asteraceae, Eupatorieae) in Chile
Source: PhytoKeys. 2020 Sep 15;161:61–77. doi: 10.3897/phytokeys.161.53736 (PMC7508922; doi:10.3897/phytokeys.161.53736)
Supplement: XML Treatment for Ophryosporus pinifolius [file phytokeys.161.53736-treatment5.xml]

<!DOCTYPE tp:taxon-treatment
  PUBLIC "-//TaxonX//DTD Taxonomic Treatment Publishing DTD v0 20100105//EN" "tax-treatment-NSO.dtd">
<tp:taxon-treatment xmlns:tp="http://www.plazi.org/taxpub"><tp:treatment-meta><kwd-group><label>Taxon classification</label><kwd><named-content xmlns:xlink="http://www.w3.org/1999/xlink" content-type="kingdom">Plantae</named-content></kwd><kwd><named-content xmlns:xlink="http://www.w3.org/1999/xlink" content-type="order">Asterales</named-content></kwd><kwd><named-content xmlns:xlink="http://www.w3.org/1999/xlink" content-type="family">Asteraceae</named-content></kwd></kwd-group><mixed-citation publication-type="journal"><person-group><name><surname>Merklinger</surname><given-names>Felix F.</given-names></name><name><surname>Luebert</surname><given-names>Federico</given-names></name></person-group><article-title>Notes on the genus <italic><tp:taxon-name><tp:taxon-name-part taxon-name-part-type="genus" reg="Ophryosporus">Ophryosporus</tp:taxon-name-part></tp:taxon-name></italic> (<tp:taxon-name><tp:taxon-name-part taxon-name-part-type="family">Asteraceae</tp:taxon-name-part></tp:taxon-name>, <tp:taxon-name><tp:taxon-name-part taxon-name-part-type="tribe">Eupatorieae</tp:taxon-name-part></tp:taxon-name>) in Chile</article-title><source>PhytoKeys</source><day>15</day><month>9</month><year>2020</year><volume>161</volume><fpage>61</fpage><lpage>77</lpage><pub-id pub-id-type="doi">10.3897/phytokeys.161.53736</pub-id></mixed-citation></tp:treatment-meta><tp:nomenclature><tp:taxon-name><object-id xmlns:xlink="http://www.w3.org/1999/xlink" content-type="arpha" xlink:type="simple">EC8C263C-7D2B-57A0-9BCA-67C9A8801359</object-id>
              <tp:taxon-name-part taxon-name-part-type="genus" reg="Ophryosporus">Ophryosporus</tp:taxon-name-part>
              <tp:taxon-name-part taxon-name-part-type="species" reg="pinifolius">pinifolius</tp:taxon-name-part>
            </tp:taxon-name><tp:taxon-authority>(Phil.) R.M.King &amp; H.Rob., Phytologia 25: 66. 1972</tp:taxon-authority><tp:nomenclature-citation-list><tp:nomenclature-citation><tp:taxon-name>
                  <tp:taxon-name-part taxon-name-part-type="genus" reg="Stevia"/>
                  <tp:taxon-name-part taxon-name-part-type="species" reg="pinifolia"/>
                </tp:taxon-name><comment>Basionym: <tp:taxon-name><tp:taxon-name-part taxon-name-part-type="genus" reg="Stevia">Stevia</tp:taxon-name-part> <tp:taxon-name-part taxon-name-part-type="species" reg="pinifolia">pinifolia</tp:taxon-name-part></tp:taxon-name> Phil., Anales Mus. Nac., Santiago de Chile sec. 2 (bot.) 1891: 37. </comment></tp:nomenclature-citation><tp:nomenclature-citation><tp:taxon-name>
                  <tp:taxon-name-part taxon-name-part-type="genus" reg="Piqueria">Piqueria</tp:taxon-name-part> <tp:taxon-name-part taxon-name-part-type="species" reg="pinifolia">pinifolia</tp:taxon-name-part></tp:taxon-name><comment>(Phil.) Hieron. ex B.L.Rob., Proc. Amer. Acad. Arts 42: 11 (1906).</comment></tp:nomenclature-citation></tp:nomenclature-citation-list></tp:nomenclature><tp:treatment-sec sec-type="material" id="SECID0EZQAG"><title>Type.</title><p>Chile. Region I Tarapacá: Usmagama, 15 Mar 1885, <italic>R.A. Philippi s.n.</italic> (lectotype, selected by <xref ref-type="bibr" rid="B13">Plos and Sancho (2013</xref>: 339): <abbrev xmlns:xlink="http://www.w3.org/1999/xlink" xlink:title="Santiago" id="ABBRID0EFRAG" xlink:type="simple">SGO</abbrev> [SGO044738!]; isolectotype: K [K000486664, photo!]).</p><p><italic><tp:taxon-name><tp:taxon-name-part taxon-name-part-type="genus" reg="Ophryosporus">Ophryosporus</tp:taxon-name-part> <tp:taxon-name-part taxon-name-part-type="species" reg="pinifolius">pinifolius</tp:taxon-name-part></tp:taxon-name></italic> has an inconspicuous pappus that consists of minute squamellae. Its leaves are extremely variable and range from linear-lanceolate with entire margins to irregularly dentate ones. It is one of two Andean species in the genus known to occur in Chile. Based on herbarium records, its distribution is centered in the northern regions of Tarapacá and Arica y Parinacota where it is widespread (Fig. <xref ref-type="fig" rid="F1">1</xref>).</p></tp:treatment-sec><tp:treatment-sec sec-type="material" id="SECID0E1RAG"><title>Specimens examined.</title><p>Chile. Region XV Arica y Parinacota: Prov. Arica, Timar, between Timar and Tignamar, <named-content xmlns:xlink="http://www.w3.org/1999/xlink" content-type="dwc:verbatimCoordinates" xlink:type="simple"><named-content content-type="geo-json" specific-use="{&#34;type&#34;:&#34;Point&#34;,&#34;coordinates&#34;:[-69.663483,-18.717336]}" id="NCID0EDSAG" xlink:type="simple">18.717336S, 69.663483W</named-content></named-content>, 2840 m, 29 Mar 2017, <italic>F.F. Merklinger &amp; A. Stoll 2017-51</italic> (<abbrev xmlns:xlink="http://www.w3.org/1999/xlink" content-type="institution" xlink:title="herbaria of Bonn, Germany" id="ABBRID0EKSAG" xlink:type="simple">BONN</abbrev>, <named-content xmlns:xlink="http://www.w3.org/1999/xlink" content-type="dwc:institutional_code" xlink:type="simple">ULS</named-content>); shortly after Timar, <named-content xmlns:xlink="http://www.w3.org/1999/xlink" content-type="dwc:verbatimCoordinates" xlink:type="simple"><named-content content-type="geo-json" specific-use="{&#34;type&#34;:&#34;Point&#34;,&#34;coordinates&#34;:[-69.706777,-18.736382]}" id="NCID0E1SAG" xlink:type="simple">18.736382S, 69.706777W</named-content></named-content>, 2447 m, 29 Mar 2017, <italic>F.F. Merklinger &amp; A. Stoll 2017-54</italic> (<abbrev xmlns:xlink="http://www.w3.org/1999/xlink" content-type="institution" xlink:title="herbaria of Bonn, Germany" id="ABBRID0EBTAG" xlink:type="simple">BONN</abbrev>, <named-content xmlns:xlink="http://www.w3.org/1999/xlink" content-type="dwc:institutional_code" xlink:type="simple">ULS</named-content>); shortly after Timar, <named-content xmlns:xlink="http://www.w3.org/1999/xlink" content-type="dwc:verbatimCoordinates" xlink:type="simple"><named-content content-type="geo-json" specific-use="{&#34;type&#34;:&#34;Point&#34;,&#34;coordinates&#34;:[-69.699137,-18.747992]}" id="NCID0ERTAG" xlink:type="simple">18.747992S, 69.699137W</named-content></named-content>, 2307 m, 29 Mar 2017, <italic>F.F. Merklinger &amp; A. Stoll 2017-47</italic> (<abbrev xmlns:xlink="http://www.w3.org/1999/xlink" content-type="institution" xlink:title="herbaria of Bonn, Germany" id="ABBRID0EYTAG" xlink:type="simple">BONN</abbrev>, <named-content xmlns:xlink="http://www.w3.org/1999/xlink" content-type="dwc:institutional_code" xlink:type="simple">ULS</named-content>); Codpa, between Codpa and Timar, <named-content xmlns:xlink="http://www.w3.org/1999/xlink" content-type="dwc:verbatimCoordinates" xlink:type="simple"><named-content content-type="geo-json" specific-use="{&#34;type&#34;:&#34;Point&#34;,&#34;coordinates&#34;:[-69.698280,-18.762747]}" id="NCID0EIUAG" xlink:type="simple">18.762747S, 69.69828W</named-content></named-content>, 2393 m, 29 Mar 2017, <italic>F.F. Merklinger &amp; A. Stoll 2017-46</italic> (<abbrev xmlns:xlink="http://www.w3.org/1999/xlink" content-type="institution" xlink:title="herbaria of Bonn, Germany" id="ABBRID0EPUAG" xlink:type="simple">BONN</abbrev>, <named-content xmlns:xlink="http://www.w3.org/1999/xlink" content-type="dwc:institutional_code" xlink:type="simple">ULS</named-content>); quebrada de Vitor NW of Palca, <named-content xmlns:xlink="http://www.w3.org/1999/xlink" content-type="dwc:verbatimCoordinates" xlink:type="simple"><named-content content-type="geo-json" specific-use="{&#34;type&#34;:&#34;Point&#34;,&#34;coordinates&#34;:[-69.677724,-18.827041]}" id="NCID0E6UAG" xlink:type="simple">18.827041S, 69.677724W</named-content></named-content>, 2085 m, 28 Mar 2017, <italic>F.F. Merklinger &amp; A. Stoll s.n.</italic> (<abbrev xmlns:xlink="http://www.w3.org/1999/xlink" content-type="institution" xlink:title="herbaria of Bonn, Germany" id="ABBRID0EGVAG" xlink:type="simple">BONN</abbrev>, <named-content xmlns:xlink="http://www.w3.org/1999/xlink" content-type="dwc:institutional_code" xlink:type="simple">ULS</named-content>); quebrada Chokaya, from Codpa into Camarones valley toward Pachica, <named-content xmlns:xlink="http://www.w3.org/1999/xlink" content-type="dwc:verbatimCoordinates" xlink:type="simple"><named-content content-type="geo-json" specific-use="{&#34;type&#34;:&#34;Point&#34;,&#34;coordinates&#34;:[-69.680340,-18.864730]}" id="NCID0EWVAG" xlink:type="simple">18.86473S, 69.68034W</named-content></named-content>, 2235 m, 28 Mar 2017, <italic>F.F. Merklinger &amp; A. Stoll 2017-30</italic> (<abbrev xmlns:xlink="http://www.w3.org/1999/xlink" content-type="institution" xlink:title="herbaria of Bonn, Germany" id="ABBRID0E4VAG" xlink:type="simple">BONN</abbrev>, <named-content xmlns:xlink="http://www.w3.org/1999/xlink" content-type="dwc:institutional_code" xlink:type="simple">ULS</named-content>); quebrada Chokaya, from Codpa into Camarones valley toward Pachica, <named-content xmlns:xlink="http://www.w3.org/1999/xlink" content-type="dwc:verbatimCoordinates" xlink:type="simple"><named-content content-type="geo-json" specific-use="{&#34;type&#34;:&#34;Point&#34;,&#34;coordinates&#34;:[-69.664972,-18.882890]}" id="NCID0ENWAG" xlink:type="simple">18.88289S, 69.664972W</named-content></named-content>, 2373 m, 28 Mar 2017, <italic>F.F. Merklinger &amp; A. Stoll 2017-40</italic> (<abbrev xmlns:xlink="http://www.w3.org/1999/xlink" content-type="institution" xlink:title="herbaria of Bonn, Germany" id="ABBRID0EUWAG" xlink:type="simple">BONN</abbrev>, <named-content xmlns:xlink="http://www.w3.org/1999/xlink" content-type="dwc:institutional_code" xlink:type="simple">ULS</named-content>); between Esquina and Pachica, <named-content xmlns:xlink="http://www.w3.org/1999/xlink" content-type="dwc:verbatimCoordinates" xlink:type="simple"><named-content content-type="geo-json" specific-use="{&#34;type&#34;:&#34;Point&#34;,&#34;coordinates&#34;:[-69.552944,-18.927444]}" id="NCID0EEXAG" xlink:type="simple">18.927444S, 69.552944W</named-content></named-content>, 2298 m, 28 Mar 2017, <italic>F.F. Merklinger &amp; A. Stoll 2017-43</italic> (<abbrev xmlns:xlink="http://www.w3.org/1999/xlink" content-type="institution" xlink:title="herbaria of Bonn, Germany" id="ABBRID0ELXAG" xlink:type="simple">BONN</abbrev>, <named-content xmlns:xlink="http://www.w3.org/1999/xlink" content-type="dwc:institutional_code" xlink:type="simple">ULS</named-content>); along road through Illapata, <named-content xmlns:xlink="http://www.w3.org/1999/xlink" content-type="dwc:verbatimCoordinates" xlink:type="simple"><named-content content-type="geo-json" specific-use="{&#34;type&#34;:&#34;Point&#34;,&#34;coordinates&#34;:[-69.502720,-18.948310]}" id="NCID0E2XAG" xlink:type="simple">18.94831S, 69.50272W</named-content></named-content>, 2300 m, 28 Mar 2017, <italic>F.F. Merklinger &amp; A. Stoll 2017-41</italic> (<abbrev xmlns:xlink="http://www.w3.org/1999/xlink" content-type="institution" xlink:title="herbaria of Bonn, Germany" id="ABBRID0ECYAG" xlink:type="simple">BONN</abbrev>, <named-content xmlns:xlink="http://www.w3.org/1999/xlink" content-type="dwc:institutional_code" xlink:type="simple">ULS</named-content>); road A-135 from Panamericana to Puquios, <named-content xmlns:xlink="http://www.w3.org/1999/xlink" content-type="dwc:verbatimCoordinates" xlink:type="simple"><named-content content-type="geo-json" specific-use="{&#34;type&#34;:&#34;Point&#34;,&#34;coordinates&#34;:[-69.828852,-18.254661]}" id="NCID0ESYAG" xlink:type="simple">18.254661S, 69.828852W</named-content></named-content>, 3100 m, 14 Oct 2017, <italic>F. Luebert, T. Böhnert &amp; F.F. Merklinger 4008</italic> (<abbrev xmlns:xlink="http://www.w3.org/1999/xlink" content-type="institution" xlink:title="herbaria of Bonn, Germany" id="ABBRID0EZYAG" xlink:type="simple">BONN</abbrev>, <named-content xmlns:xlink="http://www.w3.org/1999/xlink" content-type="dwc:institutional_code" xlink:type="simple">ULS</named-content>). Prov. Parinacota, along road Putre–Arica, <named-content xmlns:xlink="http://www.w3.org/1999/xlink" content-type="dwc:verbatimCoordinates" xlink:type="simple"><named-content content-type="geo-json" specific-use="{&#34;type&#34;:&#34;Point&#34;,&#34;coordinates&#34;:[-69.560820,-18.210330]}" id="NCID0EJZAG" xlink:type="simple">18.21033S, 69.56082W</named-content></named-content>, 3500 m, 1 Apr 2017, <italic>F.F. Merklinger &amp; A. Stoll 2017-65</italic> (<abbrev xmlns:xlink="http://www.w3.org/1999/xlink" content-type="institution" xlink:title="herbaria of Bonn, Germany" id="ABBRID0EQZAG" xlink:type="simple">BONN</abbrev>, <named-content xmlns:xlink="http://www.w3.org/1999/xlink" content-type="dwc:institutional_code" xlink:type="simple">ULS</named-content>); Paychama [Pachama], 3600 m, 10 Mar 1927, <italic>C. Troll 3244</italic> (B, M); along road Putre–Arica, <named-content xmlns:xlink="http://www.w3.org/1999/xlink" content-type="dwc:verbatimCoordinates" xlink:type="simple"><named-content content-type="geo-json" specific-use="{&#34;type&#34;:&#34;Point&#34;,&#34;coordinates&#34;:[-69.764150,-18.453140]}" id="NCID0EC1AG" xlink:type="simple">18.45314S, 69.76415W</named-content></named-content>, 3102 m, 1 Apr 2017, <italic>F.F. Merklinger &amp; A. Stoll 2017-62</italic> (<abbrev xmlns:xlink="http://www.w3.org/1999/xlink" content-type="institution" xlink:title="herbaria of Bonn, Germany" id="ABBRID0EJ1AG" xlink:type="simple">BONN</abbrev>, <named-content xmlns:xlink="http://www.w3.org/1999/xlink" content-type="dwc:institutional_code" xlink:type="simple">ULS</named-content>); along A-31 near Belen, <named-content xmlns:xlink="http://www.w3.org/1999/xlink" content-type="dwc:verbatimCoordinates" xlink:type="simple"><named-content content-type="geo-json" specific-use="{&#34;type&#34;:&#34;Point&#34;,&#34;coordinates&#34;:[-69.527820,-18.485450]}" id="NCID0EZ1AG" xlink:type="simple">18.48545S, 69.52782W</named-content></named-content>, 3500 m, 29 Mar 2017, <italic>F.F. Merklinger &amp; A. Stoll 2017-56</italic> (<abbrev xmlns:xlink="http://www.w3.org/1999/xlink" content-type="institution" xlink:title="herbaria of Bonn, Germany" id="ABBRID0EA2AG" xlink:type="simple">BONN</abbrev>, <named-content xmlns:xlink="http://www.w3.org/1999/xlink" content-type="dwc:institutional_code" xlink:type="simple">ULS</named-content>); NE of Saxamar, <named-content xmlns:xlink="http://www.w3.org/1999/xlink" content-type="dwc:verbatimCoordinates" xlink:type="simple"><named-content content-type="geo-json" specific-use="{&#34;type&#34;:&#34;Point&#34;,&#34;coordinates&#34;:[-69.500150,-18.551080]}" id="NCID0EQ2AG" xlink:type="simple">18.55108S, 69.50015W</named-content></named-content>, 3500 m, 29 Mar 2017, <italic>F.F. Merklinger &amp; A. Stoll 2017-57</italic> (<abbrev xmlns:xlink="http://www.w3.org/1999/xlink" content-type="institution" xlink:title="herbaria of Bonn, Germany" id="ABBRID0EX2AG" xlink:type="simple">BONN</abbrev>, <named-content xmlns:xlink="http://www.w3.org/1999/xlink" content-type="dwc:institutional_code" xlink:type="simple">ULS</named-content>); Saxamar, <named-content xmlns:xlink="http://www.w3.org/1999/xlink" content-type="dwc:verbatimCoordinates" xlink:type="simple"><named-content content-type="geo-json" specific-use="{&#34;type&#34;:&#34;Point&#34;,&#34;coordinates&#34;:[-69.483330,-18.566670]}" id="NCID0EH3AG" xlink:type="simple">18.56667S, 69.48333W</named-content></named-content>, c. 3000 m, 20 Mar 2015, <italic>A. Moreira &amp; F. Luebert 2456</italic> (<abbrev xmlns:xlink="http://www.w3.org/1999/xlink" content-type="institution" xlink:title="herbaria of Bonn, Germany" id="ABBRID0EO3AG" xlink:type="simple">BONN</abbrev>); W of Tignamar along road, <named-content xmlns:xlink="http://www.w3.org/1999/xlink" content-type="dwc:verbatimCoordinates" xlink:type="simple"><named-content content-type="geo-json" specific-use="{&#34;type&#34;:&#34;Point&#34;,&#34;coordinates&#34;:[-69.527850,-18.579180]}" id="NCID0EW3AG" xlink:type="simple">18.57918S, 69.52785W</named-content></named-content>, 3300 m, 29 Mar 2017, <italic>F.F. Merklinger &amp; A. Stoll 2017-55</italic> (<abbrev xmlns:xlink="http://www.w3.org/1999/xlink" content-type="institution" xlink:title="herbaria of Bonn, Germany" id="ABBRID0E43AG" xlink:type="simple">BONN</abbrev>, <named-content xmlns:xlink="http://www.w3.org/1999/xlink" content-type="dwc:institutional_code" xlink:type="simple">ULS</named-content>); Tignamar, <named-content xmlns:xlink="http://www.w3.org/1999/xlink" content-type="dwc:verbatimCoordinates" xlink:type="simple"><named-content content-type="geo-json" specific-use="{&#34;type&#34;:&#34;Point&#34;,&#34;coordinates&#34;:[-69.466667,-18.616667]}" id="NCID0EN4AG" xlink:type="simple">18°37'S, 69°28'W</named-content></named-content>, 3100 m, 11 Sep 1963, <italic>F. Schlegel 4879</italic> (CONC, F [photo; as <italic><tp:taxon-name><tp:taxon-name-part taxon-name-part-type="genus" reg="Piqueria">Piqueria</tp:taxon-name-part> <tp:taxon-name-part taxon-name-part-type="species" reg="floribunda">floribunda</tp:taxon-name-part></tp:taxon-name></italic>]); between Timar and Tignamar, shortly before Tignamar, <named-content xmlns:xlink="http://www.w3.org/1999/xlink" content-type="dwc:verbatimCoordinates" xlink:type="simple"><named-content content-type="geo-json" specific-use="{&#34;type&#34;:&#34;Point&#34;,&#34;coordinates&#34;:[-69.560963,-18.663898]}" id="NCID0EC5AG" xlink:type="simple">18.663898S, 69.560963W</named-content></named-content>, 3354 m, 29 Mar 2017, <italic>F.F. Merklinger &amp; A. Stoll 2017-53</italic> (<abbrev xmlns:xlink="http://www.w3.org/1999/xlink" content-type="institution" xlink:title="herbaria of Bonn, Germany" id="ABBRID0EJ5AG" xlink:type="simple">BONN</abbrev>, <named-content xmlns:xlink="http://www.w3.org/1999/xlink" content-type="dwc:institutional_code" xlink:type="simple">ULS</named-content>). Prov. Arica, Palca, <named-content xmlns:xlink="http://www.w3.org/1999/xlink" content-type="dwc:verbatimCoordinates" xlink:type="simple"><named-content content-type="geo-json" specific-use="{&#34;type&#34;:&#34;Point&#34;,&#34;coordinates&#34;:[-69.666667,-18.833333]}" id="NCID0EZ5AG" xlink:type="simple">18°50'S, 69°40'W</named-content></named-content>, 2200 m, 30 Oct 1964, <italic>F. Schlegel 5092</italic> (CONC, F [photo, as <italic><tp:taxon-name><tp:taxon-name-part taxon-name-part-type="genus" reg="Piqueria">Piqueria</tp:taxon-name-part> <tp:taxon-name-part taxon-name-part-type="species" reg="floribunda">floribunda</tp:taxon-name-part></tp:taxon-name></italic>]). Region I Tarapacá: Prov. Tamarugal, quebrada de Soga, <named-content xmlns:xlink="http://www.w3.org/1999/xlink" content-type="dwc:verbatimCoordinates" xlink:type="simple"><named-content content-type="geo-json" specific-use="{&#34;type&#34;:&#34;Point&#34;,&#34;coordinates&#34;:[-69.381274,-19.514361]}" id="NCID0EO6AG" xlink:type="simple">19.514361S, 69.381274W</named-content></named-content>, 2400 m, 16 Mar 2017, <italic>F. Luebert, T. Böhnert &amp; F.F. Merklinger, A. Stoll &amp; D. Quandt 3455</italic> (<abbrev xmlns:xlink="http://www.w3.org/1999/xlink" content-type="institution" xlink:title="herbaria of Bonn, Germany" id="ABBRID0EV6AG" xlink:type="simple">BONN</abbrev>, <named-content xmlns:xlink="http://www.w3.org/1999/xlink" content-type="dwc:institutional_code" xlink:type="simple">ULS</named-content>); quebrada Aroma, <named-content xmlns:xlink="http://www.w3.org/1999/xlink" content-type="dwc:verbatimCoordinates" xlink:type="simple"><named-content content-type="geo-json" specific-use="{&#34;type&#34;:&#34;Point&#34;,&#34;coordinates&#34;:[-69.381274,-19.514361]}" id="NCID0EFABG" xlink:type="simple">19.514361S, 69.381274W</named-content></named-content>, 2300 m, 16 Mar 2017, <italic>F.F. Merklinger 2017-6</italic> (<abbrev xmlns:xlink="http://www.w3.org/1999/xlink" content-type="institution" xlink:title="herbaria of Bonn, Germany" id="ABBRID0EMABG" xlink:type="simple">BONN</abbrev>, <named-content xmlns:xlink="http://www.w3.org/1999/xlink" content-type="dwc:institutional_code" xlink:type="simple">ULS</named-content>); above Jaiña, <named-content xmlns:xlink="http://www.w3.org/1999/xlink" content-type="dwc:verbatimCoordinates" xlink:type="simple"><named-content content-type="geo-json" specific-use="{&#34;type&#34;:&#34;Point&#34;,&#34;coordinates&#34;:[-69.242848,-19.551255]}" id="NCID0E3ABG" xlink:type="simple">19.551255S, 69.242848W</named-content></named-content>, 2750 m, 21 Mar 2017, <italic>F. Luebert &amp; T. Böhnert 3631</italic> (<abbrev xmlns:xlink="http://www.w3.org/1999/xlink" content-type="institution" xlink:title="herbaria of Bonn, Germany" id="ABBRID0EDBBG" xlink:type="simple">BONN</abbrev>, <named-content xmlns:xlink="http://www.w3.org/1999/xlink" content-type="dwc:institutional_code" xlink:type="simple">ULS</named-content>); at entrance of Andean village Chusmiza, <named-content xmlns:xlink="http://www.w3.org/1999/xlink" content-type="dwc:verbatimCoordinates" xlink:type="simple"><named-content content-type="geo-json" specific-use="{&#34;type&#34;:&#34;Point&#34;,&#34;coordinates&#34;:[-69.179300,-19.678300]}" id="NCID0ETBBG" xlink:type="simple">19.67830S, 69.17930W</named-content></named-content>, 3393 m, 2 Oct 2019, <italic>F.F. Merklinger, F. Luebert &amp; J. Ruhm 2019-21</italic> (<abbrev xmlns:xlink="http://www.w3.org/1999/xlink" content-type="institution" xlink:title="herbaria of Bonn, Germany" id="ABBRID0E1BBG" xlink:type="simple">BONN</abbrev>, <named-content xmlns:xlink="http://www.w3.org/1999/xlink" content-type="dwc:institutional_code" xlink:type="simple">EIF</named-content>, K); Chusmiza, above town, <named-content xmlns:xlink="http://www.w3.org/1999/xlink" content-type="dwc:verbatimCoordinates" xlink:type="simple"><named-content content-type="geo-json" specific-use="{&#34;type&#34;:&#34;Point&#34;,&#34;coordinates&#34;:[-69.183376,-19.683025]}" id="NCID0EKCBG" xlink:type="simple">19.683025S, 69.183376W</named-content></named-content>, 3400 m, 21 Mar 2017, <italic>F. Luebert &amp; T. Böhnert 3642</italic> (<abbrev xmlns:xlink="http://www.w3.org/1999/xlink" content-type="institution" xlink:title="herbaria of Bonn, Germany" id="ABBRID0ERCBG" xlink:type="simple">BONN</abbrev>, <named-content xmlns:xlink="http://www.w3.org/1999/xlink" content-type="dwc:institutional_code" xlink:type="simple">ULS</named-content>); 2 km above the village of Chusmiza in quebrada de Chusmiza at km 76 alongside the new road to Colchane, <named-content xmlns:xlink="http://www.w3.org/1999/xlink" content-type="dwc:verbatimCoordinates" xlink:type="simple"><named-content content-type="geo-json" specific-use="{&#34;type&#34;:&#34;Point&#34;,&#34;coordinates&#34;:[-69.186389,-19.681583]}" id="NCID0EBDBG" xlink:type="simple">19°40'53.7"S, 69°11'11.0"W</named-content></named-content>, 3406 m, 18 Feb 2003, <italic>M.F. Gardner &amp; S.G. Knees 6512</italic> (SGO150393); road to Usmagama, turnoff ruta CH-15, <named-content xmlns:xlink="http://www.w3.org/1999/xlink" content-type="dwc:verbatimCoordinates" xlink:type="simple"><named-content content-type="geo-json" specific-use="{&#34;type&#34;:&#34;Point&#34;,&#34;coordinates&#34;:[-69.218684,-19.730253]}" id="NCID0ELDBG" xlink:type="simple">19.730253S, 69.218684W</named-content></named-content>, 2956 m, 26 Mar 2017, <italic>F.F. Merklinger &amp; A. Stoll 2017-26</italic> (<abbrev xmlns:xlink="http://www.w3.org/1999/xlink" content-type="institution" xlink:title="herbaria of Bonn, Germany" id="ABBRID0ESDBG" xlink:type="simple">BONN</abbrev>, <named-content xmlns:xlink="http://www.w3.org/1999/xlink" content-type="dwc:institutional_code" xlink:type="simple">ULS</named-content>); road to Usmagama, turnoff ruta CH-15, <named-content xmlns:xlink="http://www.w3.org/1999/xlink" content-type="dwc:verbatimCoordinates" xlink:type="simple"><named-content content-type="geo-json" specific-use="{&#34;type&#34;:&#34;Point&#34;,&#34;coordinates&#34;:[-69.218684,-19.730253]}" id="NCID0ECEBG" xlink:type="simple">19.730253S, 69.218684W</named-content></named-content>, 2956 m, 26 Mar 2017, <italic>F.F. Merklinger &amp; A. Stoll 2017-19</italic> (<abbrev xmlns:xlink="http://www.w3.org/1999/xlink" content-type="institution" xlink:title="herbaria of Bonn, Germany" id="ABBRID0EJEBG" xlink:type="simple">BONN</abbrev>, <named-content xmlns:xlink="http://www.w3.org/1999/xlink" content-type="dwc:institutional_code" xlink:type="simple">ULS</named-content>); cuesta Usmagama, km 3.9, <named-content xmlns:xlink="http://www.w3.org/1999/xlink" content-type="dwc:verbatimCoordinates" xlink:type="simple"><named-content content-type="geo-json" specific-use="{&#34;type&#34;:&#34;Point&#34;,&#34;coordinates&#34;:[-69.217046,-19.730154]}" id="NCID0EZEBG" xlink:type="simple">19.730154S, 69.217046W</named-content></named-content>, 3050 m, 28 Oct 2016, <italic>F. Luebert &amp; T. Böhnert 3452</italic> (<abbrev xmlns:xlink="http://www.w3.org/1999/xlink" content-type="institution" xlink:title="herbaria of Bonn, Germany" id="ABBRID0EAFBG" xlink:type="simple">BONN</abbrev>, <named-content xmlns:xlink="http://www.w3.org/1999/xlink" content-type="dwc:institutional_code" xlink:type="simple">ULS</named-content>); Usmagama, road from Usmagama to <tp:taxon-name>Limacsina</tp:taxon-name>, <named-content xmlns:xlink="http://www.w3.org/1999/xlink" content-type="dwc:verbatimCoordinates" xlink:type="simple"><named-content content-type="geo-json" specific-use="{&#34;type&#34;:&#34;Point&#34;,&#34;coordinates&#34;:[-69.207368,-19.787710]}" id="NCID0ETFBG" xlink:type="simple">19.78771S, 69.207368W</named-content></named-content>, 2434 m, 26 Mar 2017, <italic>F.F. Merklinger &amp; A. Stoll 2017-22</italic> (<abbrev xmlns:xlink="http://www.w3.org/1999/xlink" content-type="institution" xlink:title="herbaria of Bonn, Germany" id="ABBRID0E1FBG" xlink:type="simple">BONN</abbrev>, <named-content xmlns:xlink="http://www.w3.org/1999/xlink" content-type="dwc:institutional_code" xlink:type="simple">ULS</named-content>); quebrada de Parca, <named-content xmlns:xlink="http://www.w3.org/1999/xlink" content-type="dwc:verbatimCoordinates" xlink:type="simple"><named-content content-type="geo-json" specific-use="{&#34;type&#34;:&#34;Point&#34;,&#34;coordinates&#34;:[-69.098117,-19.985261]}" id="NCID0EKGBG" xlink:type="simple">19.985261S, 69.098117W</named-content></named-content>, 3261 m, 22 Mar 2017, <italic>F.F. Merklinger &amp; A. Stoll 2017-12</italic> (<abbrev xmlns:xlink="http://www.w3.org/1999/xlink" content-type="institution" xlink:title="herbaria of Bonn, Germany" id="ABBRID0ERGBG" xlink:type="simple">BONN</abbrev>, <named-content xmlns:xlink="http://www.w3.org/1999/xlink" content-type="dwc:institutional_code" xlink:type="simple">ULS</named-content>).</p></tp:treatment-sec><tp:treatment-sec><!--Section generated to contain objects referenced in tp:taxon-treatment.--><fig id="F1" position="float" orientation="portrait"><object-id xmlns:xlink="http://www.w3.org/1999/xlink" content-type="doi" xlink:type="simple">10.3897/phytokeys.161.53736.figure1</object-id><object-id xmlns:xlink="http://www.w3.org/1999/xlink" content-type="arpha" xlink:type="simple">F429138B-80B5-50F4-900E-7CD780B95AE2</object-id><label>Figure 1.</label><caption><p>Geographical distribution of the six accepted species of <italic><tp:taxon-name><tp:taxon-name-part taxon-name-part-type="genus" reg="Ophryosporus">Ophryosporus</tp:taxon-name-part></tp:taxon-name></italic> in northern Chile. Areas shaded in dark gray represent the Andean Cordillera &gt; 3000 m elevation, areas in beige below 3000 m elevation. The black line represents the political border of Chile.</p></caption><graphic xmlns:xlink="http://www.w3.org/1999/xlink" xlink:href="phytokeys-161-061-g001.jpg" position="float" orientation="portrait" xlink:type="simple" id="oo_452771.jpg"><uri content-type="original_file" xlink:type="simple">https://binary.pensoft.net/fig/452771</uri></graphic></fig></tp:treatment-sec><ref-list><ref id="B13"><mixed-citation xmlns:xlink="http://www.w3.org/1999/xlink" xlink:type="simple"><person-group><name name-style="western"><surname>Plos</surname><given-names>A</given-names></name><name name-style="western"><surname>Sancho</surname><given-names>G</given-names></name></person-group> (<year>2013</year>) <article-title>Lectotipificaciones en <italic><tp:taxon-name><tp:taxon-name-part taxon-name-part-type="genus">Ophryosporus</tp:taxon-name-part></tp:taxon-name></italic> (<tp:taxon-name><tp:taxon-name-part taxon-name-part-type="family">Asteraceae</tp:taxon-name-part></tp:taxon-name>, <tp:taxon-name><tp:taxon-name-part taxon-name-part-type="tribe">Eupatorieae</tp:taxon-name-part></tp:taxon-name>, <tp:taxon-name>Critoniinae</tp:taxon-name>).</article-title><source>Boletín de la Sociedad Argentina de Botánica</source><volume>48</volume>(<issue>2</issue>): <fpage>335</fpage>–<lpage>340</lpage>. <ext-link xlink:type="simple" ext-link-type="doi" xlink:href="10.31055/1851.2372.v48.n2.6267">https://doi.org/10.31055/1851.2372.v48.n2.6267</ext-link></mixed-citation></ref></ref-list></tp:taxon-treatment>
