# Supplementary material for: Notes on the genus Ophryosporus (Asteraceae, Eupatorieae) in Chile
Source: PhytoKeys. 2020 Sep 15;161:61–77. doi: 10.3897/phytokeys.161.53736 (PMC7508922; doi:10.3897/phytokeys.161.53736)
Supplement: XML Treatment for Ophryosporus triangularis [file phytokeys.161.53736-treatment6.xml]

<!DOCTYPE tp:taxon-treatment
  PUBLIC "-//TaxonX//DTD Taxonomic Treatment Publishing DTD v0 20100105//EN" "tax-treatment-NSO.dtd">
<tp:taxon-treatment xmlns:tp="http://www.plazi.org/taxpub"><tp:treatment-meta><kwd-group><label>Taxon classification</label><kwd><named-content xmlns:xlink="http://www.w3.org/1999/xlink" content-type="kingdom">Plantae</named-content></kwd><kwd><named-content xmlns:xlink="http://www.w3.org/1999/xlink" content-type="order">Asterales</named-content></kwd><kwd><named-content xmlns:xlink="http://www.w3.org/1999/xlink" content-type="family">Asteraceae</named-content></kwd></kwd-group><mixed-citation publication-type="journal"><person-group><name><surname>Merklinger</surname><given-names>Felix F.</given-names></name><name><surname>Luebert</surname><given-names>Federico</given-names></name></person-group><article-title>Notes on the genus <italic><tp:taxon-name><tp:taxon-name-part taxon-name-part-type="genus" reg="Ophryosporus">Ophryosporus</tp:taxon-name-part></tp:taxon-name></italic> (<tp:taxon-name><tp:taxon-name-part taxon-name-part-type="family">Asteraceae</tp:taxon-name-part></tp:taxon-name>, <tp:taxon-name><tp:taxon-name-part taxon-name-part-type="tribe">Eupatorieae</tp:taxon-name-part></tp:taxon-name>) in Chile</article-title><source>PhytoKeys</source><day>15</day><month>9</month><year>2020</year><volume>161</volume><fpage>61</fpage><lpage>77</lpage><pub-id pub-id-type="doi">10.3897/phytokeys.161.53736</pub-id></mixed-citation></tp:treatment-meta><tp:nomenclature><tp:taxon-name><object-id xmlns:xlink="http://www.w3.org/1999/xlink" content-type="arpha" xlink:type="simple">80E4D9E9-6B0A-56F1-A3B3-9D84A76A3E23</object-id>
              <tp:taxon-name-part taxon-name-part-type="genus" reg="Ophryosporus">Ophryosporus</tp:taxon-name-part>
              <tp:taxon-name-part taxon-name-part-type="species" reg="triangularis">triangularis</tp:taxon-name-part>
            </tp:taxon-name><tp:taxon-authority>Meyen, Reise Erde 1: 402. 1834</tp:taxon-authority><tp:nomenclature-citation-list><tp:nomenclature-citation><tp:taxon-name>
                  <tp:taxon-name-part taxon-name-part-type="genus" reg="Eupatorium">Eupatorium</tp:taxon-name-part> <tp:taxon-name-part taxon-name-part-type="species" reg="decipiens">decipiens</tp:taxon-name-part></tp:taxon-name><comment>Hook. &amp; Arn. in Hook. Compan. Bot. Mag. 1: 240. 1835. Type: Chile. Region IV Coquimbo: <italic>H. Cuming 907</italic> (lectotype, designated here, K [K000486661, photo!]; isolectotype: E [E00249908, photo!]); remaining syntypes: Chile. Region IV Coquimbo: <italic>Macrae s.n.</italic> E [E00249907, photo!, mounted together with lectotype].</comment></tp:nomenclature-citation><tp:nomenclature-citation><tp:taxon-name>
                  <tp:taxon-name-part taxon-name-part-type="genus" reg="Eupatorium">Eupatorium</tp:taxon-name-part> <tp:taxon-name-part taxon-name-part-type="species" reg="foliolosum">foliolosum</tp:taxon-name-part></tp:taxon-name><comment>DC., Prodr. 5: 174. 1836.</comment></tp:nomenclature-citation><tp:nomenclature-citation><tp:taxon-name>
                  <tp:taxon-name-part taxon-name-part-type="genus" reg="Ophryosporus">Ophryosporus</tp:taxon-name-part> <tp:taxon-name-part taxon-name-part-type="species" reg="foliolosus">foliolosus</tp:taxon-name-part></tp:taxon-name><comment>(DC). Reiche, Anales Univ. Chile 109: 9. 1901. Type: Chile. Region IV Coquimbo: <italic>Macrae s.n.</italic> (lectotype, designated here: G-DC [G00130591, photo!]; remaining syntypes: <italic>Gaudichaud 100</italic> (G-DC [G00130590, photo!]; P [P02673049 &amp; P02673151, photo!]; K [K486660 &amp; K486663, photo!]).</comment></tp:nomenclature-citation><tp:nomenclature-citation><tp:taxon-name>
                  <tp:taxon-name-part taxon-name-part-type="genus" reg="Kuhnia">Kuhnia</tp:taxon-name-part> <tp:taxon-name-part taxon-name-part-type="species" reg="multiramea">multiramea</tp:taxon-name-part></tp:taxon-name><comment>Turcz. Bull. Soc. Imp. Naturalistes Moscou 24: 168. 1851. Type: Chile. Region IV Coquimbo: <italic>T.C. Bridges 1412</italic> (holotype: KW [144506, photo!]; isotypes: KW [144505, photo!]; E [E00249909, photo!]; P [P02673149, photo!]).</comment></tp:nomenclature-citation><tp:nomenclature-citation><tp:taxon-name>
                  <tp:taxon-name-part taxon-name-part-type="genus" reg="Eupatorium">Eupatorium</tp:taxon-name-part> <tp:taxon-name-part taxon-name-part-type="species" reg="volckmannii">volckmannii</tp:taxon-name-part></tp:taxon-name><comment>Phil. Anales Univ. Chile 18: 51. 1861. Type: Chile. Region III Atacama, Vallenar: <italic>Volckmann s.n.</italic> 1860 (holotype: <abbrev xmlns:xlink="http://www.w3.org/1999/xlink" xlink:title="Santiago" id="ABBRID0EOKBG" xlink:type="simple">SGO</abbrev> [SGO065417!]; isotype: GH [GH00014290, photo!]).</comment></tp:nomenclature-citation></tp:nomenclature-citation-list></tp:nomenclature><tp:treatment-sec sec-type="material" id="SECID0ESKBG"><title>Type.</title><p>Chile. Region III Atacama: Copiapó, <italic>F.J.F. Meyen s.n.</italic> (holotype: B [probably destroyed]; F neg. 14718!).</p></tp:treatment-sec><tp:treatment-sec sec-type="notes" id="SECID0E1KBG"><title>Notes.</title><p>This species is widespread and more or less continuously distributed along the coast of northern Chile. The southernmost localities where it was observed during our study were at the southern edge of the Río Limarí, where its range overlaps with that of <italic><tp:taxon-name><tp:taxon-name-part taxon-name-part-type="genus" reg="Ophryosporus">Ophryosporus</tp:taxon-name-part> <tp:taxon-name-part taxon-name-part-type="species" reg="paradoxus">paradoxus</tp:taxon-name-part></tp:taxon-name></italic>. The northern end of its distribution appears to be the Río Loa. North of Paposo, at Aguada del Panul, it grows sympatrically with <italic><tp:taxon-name><tp:taxon-name-part taxon-name-part-type="genus" reg="Ophryosporus">O.</tp:taxon-name-part> <tp:taxon-name-part taxon-name-part-type="species" reg="johnstonii">johnstonii</tp:taxon-name-part></tp:taxon-name></italic>, to which it bears close morphological resemblance. However, <italic><tp:taxon-name><tp:taxon-name-part taxon-name-part-type="genus" reg="Ophryosporus">O.</tp:taxon-name-part> <tp:taxon-name-part taxon-name-part-type="species" reg="triangularis">triangularis</tp:taxon-name-part></tp:taxon-name></italic> is identified by its slightly larger leaves, which are grouped in alternating fascicles, are shortly petiolate, triangular with a cuneate base and an acute apex, and reaching about 3–5 × 5–15 mm as opposed to much smaller leaves in <italic><tp:taxon-name><tp:taxon-name-part taxon-name-part-type="genus" reg="Ophryosporus">O.</tp:taxon-name-part> <tp:taxon-name-part taxon-name-part-type="species" reg="johnstonii">johnstonii</tp:taxon-name-part></tp:taxon-name></italic>, which reach only c. 1–3 × 3–5 mm. Leaf-size is, however, extremely variable, and plants that grow in more humid conditions often possess larger leaves. The leaf margins of <italic><tp:taxon-name><tp:taxon-name-part taxon-name-part-type="genus" reg="Ophryosporus">O.</tp:taxon-name-part> <tp:taxon-name-part taxon-name-part-type="species" reg="triangularis">triangularis</tp:taxon-name-part></tp:taxon-name></italic> are regularly lobed to dentate and revolute. The inflorescences are spike-like, and the capitula are pedunculated. The spike-like inflorescences appear somewhat denser than in <italic><tp:taxon-name><tp:taxon-name-part taxon-name-part-type="genus" reg="Ophryosporus">O.</tp:taxon-name-part> <tp:taxon-name-part taxon-name-part-type="species" reg="johnstonii">johnstonii</tp:taxon-name-part></tp:taxon-name></italic>, and, in this latter species, the capitula are sessile. Its florets have a white corolla, sometimes with a violet taint. The pappus is formed by whitish-brown setae, c. 2.5–3.5 mm long. In the area around Cobija, both, <italic><tp:taxon-name><tp:taxon-name-part taxon-name-part-type="genus" reg="Ophryosporus">O.</tp:taxon-name-part> <tp:taxon-name-part taxon-name-part-type="species" reg="triangularis">triangularis</tp:taxon-name-part></tp:taxon-name></italic> and <italic><tp:taxon-name><tp:taxon-name-part taxon-name-part-type="genus" reg="Ophryosporus">O.</tp:taxon-name-part> <tp:taxon-name-part taxon-name-part-type="species" reg="anomalus">anomalus</tp:taxon-name-part></tp:taxon-name></italic> have been collected in the past.</p></tp:treatment-sec><tp:treatment-sec sec-type="material" id="SECID0EYNBG"><title>Specimens examined.</title><p>Chile. Region II Antofagasta: Prov. Tocopilla, quebrada 2–3 km N of Tocopilla above old Caleta Duendes, 150–200 m, 18 Oct 1988, <italic>M.O. Dillon &amp; D. Dillon 5718</italic> (<abbrev xmlns:xlink="http://www.w3.org/1999/xlink" content-type="institution" xlink:title="herbaria of Bonn, Germany" id="ABBRID0EAOBG" xlink:type="simple">BONN</abbrev>); Tercera quebrada Tocopilla, <named-content xmlns:xlink="http://www.w3.org/1999/xlink" content-type="dwc:verbatimCoordinates" xlink:type="simple"><named-content content-type="geo-json" specific-use="{&#34;type&#34;:&#34;Point&#34;,&#34;coordinates&#34;:[-70.176620,-22.055800]}" id="NCID0EIOBG" xlink:type="simple">22.0558S, 70.17662W</named-content></named-content>, 300 m, 18 Oct 2016, <italic>F. Luebert, A. Stoll &amp; T. Böhnert 3413</italic> (<abbrev xmlns:xlink="http://www.w3.org/1999/xlink" content-type="institution" xlink:title="herbaria of Bonn, Germany" id="ABBRID0EPOBG" xlink:type="simple">BONN</abbrev>, <named-content xmlns:xlink="http://www.w3.org/1999/xlink" content-type="dwc:institutional_code" xlink:type="simple">ULS</named-content>); Quebrada La Higuera, S Tocopilla, <named-content xmlns:xlink="http://www.w3.org/1999/xlink" content-type="dwc:verbatimCoordinates" xlink:type="simple"><named-content content-type="geo-json" specific-use="{&#34;type&#34;:&#34;Point&#34;,&#34;coordinates&#34;:[-70.216111,-22.301944]}" id="NCID0E6OBG" xlink:type="simple">22°18'7"S, 70°12'58"W</named-content></named-content>, 30 Sep 2005, <italic>F. Luebert, N. Garcia &amp; N. Schulz 2569/963</italic> (<named-content xmlns:xlink="http://www.w3.org/1999/xlink" content-type="dwc:institutional_code" xlink:type="simple">EIF</named-content>); Quebrada above Caleta Buena, S Mantos de la Luna, <named-content xmlns:xlink="http://www.w3.org/1999/xlink" content-type="dwc:verbatimCoordinates" xlink:type="simple"><named-content content-type="geo-json" specific-use="{&#34;type&#34;:&#34;Point&#34;,&#34;coordinates&#34;:[-70.221860,-22.430750]}" id="NCID0ERPBG" xlink:type="simple">22.43075S, 70.22186W</named-content></named-content>, 640 m, 10 Oct 2017, <italic>F. Luebert, T. Böhnert &amp; F.F. Merklinger 3989</italic> (<abbrev xmlns:xlink="http://www.w3.org/1999/xlink" content-type="institution" xlink:title="herbaria of Bonn, Germany" id="ABBRID0EYPBG" xlink:type="simple">BONN</abbrev>, <named-content xmlns:xlink="http://www.w3.org/1999/xlink" content-type="dwc:institutional_code" xlink:type="simple">ULS</named-content>). Prov. Antofagasta, near Cobija, 19 Dec 1971, <italic>O. Zöllner 4593</italic> (L153863); Juan López, <named-content xmlns:xlink="http://www.w3.org/1999/xlink" content-type="dwc:verbatimCoordinates" xlink:type="simple"><named-content content-type="geo-json" specific-use="{&#34;type&#34;:&#34;Point&#34;,&#34;coordinates&#34;:[-70.533650,-23.512050]}" id="NCID0EKQBG" xlink:type="simple">23.51205S, 70.53365W</named-content></named-content>, 150 m, 19 Jul 2003, <italic>M. Antonissen 7</italic> (<named-content xmlns:xlink="http://www.w3.org/1999/xlink" content-type="dwc:institutional_code" xlink:type="simple">EIF</named-content>); Quebrada La Chimba, 17 Dec 1987, <italic>M.O. Dillon &amp; J.T.S. Teillier 5321</italic> (<abbrev xmlns:xlink="http://www.w3.org/1999/xlink" content-type="institution" xlink:title="herbaria of Bonn, Germany" id="ABBRID0E2QBG" xlink:type="simple">BONN</abbrev>); Quebrada La Chimba, <named-content xmlns:xlink="http://www.w3.org/1999/xlink" content-type="dwc:verbatimCoordinates" xlink:type="simple"><named-content content-type="geo-json" specific-use="{&#34;type&#34;:&#34;Point&#34;,&#34;coordinates&#34;:[-70.366667,-23.550000]}" id="NCID0EDRBG" xlink:type="simple">23°33'S, 70°22'W</named-content></named-content>, 380–480 m, 11 Nov 1988, <italic>M.O. Dillon &amp; D. Dillon 5881</italic> (<abbrev xmlns:xlink="http://www.w3.org/1999/xlink" content-type="institution" xlink:title="herbaria of Bonn, Germany" id="ABBRID0EKRBG" xlink:type="simple">BONN</abbrev>); Quebrada La Chimba, <named-content xmlns:xlink="http://www.w3.org/1999/xlink" content-type="dwc:verbatimCoordinates" xlink:type="simple"><named-content content-type="geo-json" specific-use="{&#34;type&#34;:&#34;Point&#34;,&#34;coordinates&#34;:[-70.358870,-23.535670]}" id="NCID0ESRBG" xlink:type="simple">23.53567S, 70.35887W</named-content></named-content>, 460 m, 17 Oct 2016, <italic>F. Luebert, A. Stoll &amp; T. Böhnert 3408</italic> (<abbrev xmlns:xlink="http://www.w3.org/1999/xlink" content-type="institution" xlink:title="herbaria of Bonn, Germany" id="ABBRID0EZRBG" xlink:type="simple">BONN</abbrev>, <named-content xmlns:xlink="http://www.w3.org/1999/xlink" content-type="dwc:institutional_code" xlink:type="simple">ULS</named-content>); Quebrada Cardón, <named-content xmlns:xlink="http://www.w3.org/1999/xlink" content-type="dwc:verbatimCoordinates" xlink:type="simple"><named-content content-type="geo-json" specific-use="{&#34;type&#34;:&#34;Point&#34;,&#34;coordinates&#34;:[-70.542687,-24.741717]}" id="NCID0EJSBG" xlink:type="simple">24.741717S, 70.542687W</named-content></named-content>, 210 m, 5 Oct 2017, <italic>F. Luebert, T. Böhnert &amp; F.F. Merklinger 3949</italic> (<abbrev xmlns:xlink="http://www.w3.org/1999/xlink" content-type="institution" xlink:title="herbaria of Bonn, Germany" id="ABBRID0EQSBG" xlink:type="simple">BONN</abbrev>, <named-content xmlns:xlink="http://www.w3.org/1999/xlink" content-type="dwc:institutional_code" xlink:type="simple">ULS</named-content>); Aguada Cardón, <named-content xmlns:xlink="http://www.w3.org/1999/xlink" content-type="dwc:verbatimCoordinates" xlink:type="simple"><named-content content-type="geo-json" specific-use="{&#34;type&#34;:&#34;Point&#34;,&#34;coordinates&#34;:[-70.543850,-24.741730]}" id="NCID0EATBG" xlink:type="simple">24.74173S, 70.54385W</named-content></named-content>, 210 m, 15 Oct 2016, <italic>F. Luebert, A. Stoll &amp; T. Böhnert 3389</italic> (<abbrev xmlns:xlink="http://www.w3.org/1999/xlink" content-type="institution" xlink:title="herbaria of Bonn, Germany" id="ABBRID0EHTBG" xlink:type="simple">BONN</abbrev>, <named-content xmlns:xlink="http://www.w3.org/1999/xlink" content-type="dwc:institutional_code" xlink:type="simple">ULS</named-content>); Quebrada Panul, <named-content xmlns:xlink="http://www.w3.org/1999/xlink" content-type="dwc:verbatimCoordinates" xlink:type="simple"><named-content content-type="geo-json" specific-use="{&#34;type&#34;:&#34;Point&#34;,&#34;coordinates&#34;:[-70.533915,-24.773468]}" id="NCID0EXTBG" xlink:type="simple">24.773468S, 70.533915W</named-content></named-content>, 180 m, 4 Oct 2017, <italic>F. Luebert, T. Böhnert &amp; F.F. Merklinger 3939</italic> (<abbrev xmlns:xlink="http://www.w3.org/1999/xlink" content-type="institution" xlink:title="herbaria of Bonn, Germany" id="ABBRID0E5TBG" xlink:type="simple">BONN</abbrev>, <named-content xmlns:xlink="http://www.w3.org/1999/xlink" content-type="dwc:institutional_code" xlink:type="simple">ULS</named-content>); Quebrada Panul, <named-content xmlns:xlink="http://www.w3.org/1999/xlink" content-type="dwc:verbatimCoordinates" xlink:type="simple"><named-content content-type="geo-json" specific-use="{&#34;type&#34;:&#34;Point&#34;,&#34;coordinates&#34;:[-70.531618,-24.777263]}" id="NCID0EOUBG" xlink:type="simple">24.777263S, 70.531618W</named-content></named-content>, 190 m, 5 Oct 2017, <italic>F. Luebert, T. Böhnert &amp; F.F. Merklinger 3944</italic> (<abbrev xmlns:xlink="http://www.w3.org/1999/xlink" content-type="institution" xlink:title="herbaria of Bonn, Germany" id="ABBRID0EVUBG" xlink:type="simple">BONN</abbrev>, <named-content xmlns:xlink="http://www.w3.org/1999/xlink" content-type="dwc:institutional_code" xlink:type="simple">ULS</named-content>); Quebrada Panul, <named-content xmlns:xlink="http://www.w3.org/1999/xlink" content-type="dwc:verbatimCoordinates" xlink:type="simple"><named-content content-type="geo-json" specific-use="{&#34;type&#34;:&#34;Point&#34;,&#34;coordinates&#34;:[-70.531618,-24.777263]}" id="NCID0EFVBG" xlink:type="simple">24.777263S, 70.531618W</named-content></named-content>, 190 m, 5 Oct 2017, <italic>F. Luebert, T. Böhnert &amp; F.F. Merklinger 3944A</italic> (<abbrev xmlns:xlink="http://www.w3.org/1999/xlink" content-type="institution" xlink:title="herbaria of Bonn, Germany" id="ABBRID0EMVBG" xlink:type="simple">BONN</abbrev>, <named-content xmlns:xlink="http://www.w3.org/1999/xlink" content-type="dwc:institutional_code" xlink:type="simple">ULS</named-content>); c. 7 km N of Paposo, <named-content xmlns:xlink="http://www.w3.org/1999/xlink" content-type="dwc:verbatimCoordinates" xlink:type="simple"><named-content content-type="geo-json" specific-use="{&#34;type&#34;:&#34;Point&#34;,&#34;coordinates&#34;:[-70.483333,-24.950000]}" id="NCID0E3VBG" xlink:type="simple">24°57'S, 70°29'W</named-content></named-content>, 40 m, 14 Dec 1987, <italic>M.O. Dillon &amp; J.T.S. Teillier 5262</italic> (<abbrev xmlns:xlink="http://www.w3.org/1999/xlink" content-type="institution" xlink:title="herbaria of Bonn, Germany" id="ABBRID0EDWBG" xlink:type="simple">BONN</abbrev>); El Rincón, al N de Paposo, 17 Sep 1941, <italic>C. Muñoz P. &amp; G.T. Johnson 2902</italic> (SGO118350); Paposo, base Cerro Carneros, <named-content xmlns:xlink="http://www.w3.org/1999/xlink" content-type="dwc:verbatimCoordinates" xlink:type="simple"><named-content content-type="geo-json" specific-use="{&#34;type&#34;:&#34;Point&#34;,&#34;coordinates&#34;:[-70.479056,-24.940000]}" id="NCID0ENWBG" xlink:type="simple">24°56'24"S, 70°28'44.6"W</named-content></named-content>, 160 m, 23 Oct 2009, <italic>A. Moreira &amp; F. Luebert 1200</italic> (SGO158780); Quebrada Portezuelo, <named-content xmlns:xlink="http://www.w3.org/1999/xlink" content-type="dwc:verbatimCoordinates" xlink:type="simple"><named-content content-type="geo-json" specific-use="{&#34;type&#34;:&#34;Point&#34;,&#34;coordinates&#34;:[-70.446467,-25.012400]}" id="NCID0EXWBG" xlink:type="simple">25.0124S, 70.446467W</named-content></named-content>, 550 m, 13 Oct 2016, <italic>F. Luebert, A. Stoll &amp; T. Böhnert 3357</italic> (<abbrev xmlns:xlink="http://www.w3.org/1999/xlink" content-type="institution" xlink:title="herbaria of Bonn, Germany" id="ABBRID0E4WBG" xlink:type="simple">BONN</abbrev>, <named-content xmlns:xlink="http://www.w3.org/1999/xlink" content-type="dwc:institutional_code" xlink:type="simple">ULS</named-content>); Quebrada Matancilla, c. 5 km S of Punta Grande, <named-content xmlns:xlink="http://www.w3.org/1999/xlink" content-type="dwc:verbatimCoordinates" xlink:type="simple"><named-content content-type="geo-json" specific-use="{&#34;type&#34;:&#34;Point&#34;,&#34;coordinates&#34;:[-70.450000,-25.116667]}" id="NCID0ENXBG" xlink:type="simple">25°07'S, 70°27'W</named-content></named-content>, 170–350 m, 27 Oct 1988, <italic>M.O. Dillon, D. Dillon, V. Asencio &amp; M. Villarroel O. 5750</italic> (<abbrev xmlns:xlink="http://www.w3.org/1999/xlink" content-type="institution" xlink:title="herbaria of Bonn, Germany" id="ABBRID0EUXBG" xlink:type="simple">BONN</abbrev>); Cachinalcito, 25°10', 28 Nov 1925, <italic>I.M. Johnston 5173</italic> (S); c. 20 km N of Taltal, quebrada Anchuña, <named-content xmlns:xlink="http://www.w3.org/1999/xlink" content-type="dwc:verbatimCoordinates" xlink:type="simple"><named-content content-type="geo-json" specific-use="{&#34;type&#34;:&#34;Point&#34;,&#34;coordinates&#34;:[-70.425940,-25.235430]}" id="NCID0E5XBG" xlink:type="simple">25.23543S, 70.42594W</named-content></named-content>, 183 m, 31 Aug 2018, <italic>F.F. Merklinger, A. Kozok &amp; D. Quandt 2018-63</italic> (<abbrev xmlns:xlink="http://www.w3.org/1999/xlink" content-type="institution" xlink:title="herbaria of Bonn, Germany" id="ABBRID0EFYBG" xlink:type="simple">BONN</abbrev>, <named-content xmlns:xlink="http://www.w3.org/1999/xlink" content-type="dwc:institutional_code" xlink:type="simple">ULS</named-content>); c. 20 km N of Taltal, quebrada Anchuña, <named-content xmlns:xlink="http://www.w3.org/1999/xlink" content-type="dwc:verbatimCoordinates" xlink:type="simple"><named-content content-type="geo-json" specific-use="{&#34;type&#34;:&#34;Point&#34;,&#34;coordinates&#34;:[-70.425940,-25.235430]}" id="NCID0EVYBG" xlink:type="simple">25.23543S, 70.42594W</named-content></named-content>, 183 m, 31 Aug 2018, <italic>F.F. Merklinger, A. Kozok &amp; D. Quandt 2018-64</italic> (<abbrev xmlns:xlink="http://www.w3.org/1999/xlink" content-type="institution" xlink:title="herbaria of Bonn, Germany" id="ABBRID0E3YBG" xlink:type="simple">BONN</abbrev>, <named-content xmlns:xlink="http://www.w3.org/1999/xlink" content-type="dwc:institutional_code" xlink:type="simple">ULS</named-content>); c. 20 km N of Taltal, quebrada Anchuña, <named-content xmlns:xlink="http://www.w3.org/1999/xlink" content-type="dwc:verbatimCoordinates" xlink:type="simple"><named-content content-type="geo-json" specific-use="{&#34;type&#34;:&#34;Point&#34;,&#34;coordinates&#34;:[-70.425940,-25.235430]}" id="NCID0EMZBG" xlink:type="simple">25.23543S, 70.42594W</named-content></named-content>, 183 m, 31 Aug 2018, <italic>F.F. Merklinger, A. Kozok &amp; D. Quandt 2018-65</italic> (<abbrev xmlns:xlink="http://www.w3.org/1999/xlink" content-type="institution" xlink:title="herbaria of Bonn, Germany" id="ABBRID0ETZBG" xlink:type="simple">BONN</abbrev>, <named-content xmlns:xlink="http://www.w3.org/1999/xlink" content-type="dwc:institutional_code" xlink:type="simple">ULS</named-content>); c. 20 km N of Taltal, quebrada Anchuña, <named-content xmlns:xlink="http://www.w3.org/1999/xlink" content-type="dwc:verbatimCoordinates" xlink:type="simple"><named-content content-type="geo-json" specific-use="{&#34;type&#34;:&#34;Point&#34;,&#34;coordinates&#34;:[-70.425940,-25.235430]}" id="NCID0ED1BG" xlink:type="simple">25.23543S, 70.42594W</named-content></named-content>, 183 m, 31 Aug 2018, <italic>F.F. Merklinger, A. Kozok &amp; D. Quandt 2018-66</italic> (<abbrev xmlns:xlink="http://www.w3.org/1999/xlink" content-type="institution" xlink:title="herbaria of Bonn, Germany" id="ABBRID0EK1BG" xlink:type="simple">BONN</abbrev>, <named-content xmlns:xlink="http://www.w3.org/1999/xlink" content-type="dwc:institutional_code" xlink:type="simple">ULS</named-content>); Quebrada El Médano, 300 m, 8 Oct 1941, <italic>E. Pisano V. &amp; R. Bravo F. 398</italic> (<abbrev xmlns:xlink="http://www.w3.org/1999/xlink" xlink:title="Santiago" id="ABBRID0EZ1BG" xlink:type="simple">SGO</abbrev>); Quebrada San Ramón, <named-content xmlns:xlink="http://www.w3.org/1999/xlink" content-type="dwc:verbatimCoordinates" xlink:type="simple"><named-content content-type="geo-json" specific-use="{&#34;type&#34;:&#34;Point&#34;,&#34;coordinates&#34;:[-70.436580,-25.385780]}" id="NCID0EA2BG" xlink:type="simple">25.38578S, 70.43658W</named-content></named-content>, 120 m, 11 Oct 2016, <italic>F. Luebert, A. Stoll &amp; T. Böhnert 3346</italic> (<abbrev xmlns:xlink="http://www.w3.org/1999/xlink" content-type="institution" xlink:title="herbaria of Bonn, Germany" id="ABBRID0EH2BG" xlink:type="simple">BONN</abbrev>, <named-content xmlns:xlink="http://www.w3.org/1999/xlink" content-type="dwc:institutional_code" xlink:type="simple">ULS</named-content>); Quebrada San Ramón, 17 Sep 1968, <italic>O. Zöllner 2851</italic> (U [U3661650]); Cerro Perales, c. 5 km E of Taltal, <named-content xmlns:xlink="http://www.w3.org/1999/xlink" content-type="dwc:verbatimCoordinates" xlink:type="simple"><named-content content-type="geo-json" specific-use="{&#34;type&#34;:&#34;Point&#34;,&#34;coordinates&#34;:[-70.416667,-25.416667]}" id="NCID0EZ2BG" xlink:type="simple">25°25'S, 70°25'W</named-content></named-content>, 550 m, 21 Nov 1988, <italic>M.O. Dillon &amp; D. Dillon 6002</italic> (<abbrev xmlns:xlink="http://www.w3.org/1999/xlink" content-type="institution" xlink:title="herbaria of Bonn, Germany" id="ABBRID0EA3BG" xlink:type="simple">BONN</abbrev>); Hills SE of Taltal, 25°29'S, 25 Nov 1925, <italic>I.M. Johnston 5080</italic> (S); Posado Hidalgo, <named-content xmlns:xlink="http://www.w3.org/1999/xlink" content-type="dwc:verbatimCoordinates" xlink:type="simple"><named-content content-type="geo-json" specific-use="{&#34;type&#34;:&#34;Point&#34;,&#34;coordinates&#34;:[-70.583333,-25.750000]}" id="NCID0EK3BG" xlink:type="simple">25°45'S, 70°35'W</named-content></named-content>, 13 Dec 1925, <italic>I.M. Johnston 5661</italic> (S); along road Panamericana toward Caleta Esmeralda, <named-content xmlns:xlink="http://www.w3.org/1999/xlink" content-type="dwc:verbatimCoordinates" xlink:type="simple"><named-content content-type="geo-json" specific-use="{&#34;type&#34;:&#34;Point&#34;,&#34;coordinates&#34;:[-70.581052,-25.895921]}" id="NCID0EU3BG" xlink:type="simple">25.895921S, 70.581052W</named-content></named-content>, 500 m, 9 Oct 2016, <italic>F. Luebert, A. Stoll &amp; T. Böhnert 3308</italic> (<abbrev xmlns:xlink="http://www.w3.org/1999/xlink" content-type="institution" xlink:title="herbaria of Bonn, Germany" id="ABBRID0E23BG" xlink:type="simple">BONN</abbrev>, <named-content xmlns:xlink="http://www.w3.org/1999/xlink" content-type="dwc:institutional_code" xlink:type="simple">ULS</named-content>). Region III Atacama: Prov. Chañaral, 21 km W of Panamericana on northern route to Pan de Azucar NP, <named-content xmlns:xlink="http://www.w3.org/1999/xlink" content-type="dwc:verbatimCoordinates" xlink:type="simple"><named-content content-type="geo-json" specific-use="{&#34;type&#34;:&#34;Point&#34;,&#34;coordinates&#34;:[-70.616667,-26.133333]}" id="NCID0EL4BG" xlink:type="simple">26°08'S, 70°37'W</named-content></named-content>, 85 m, 30 Sep 1988, <italic>M.O. Dillon, D. Dillon &amp; V. Pobleto 5609</italic> (<abbrev xmlns:xlink="http://www.w3.org/1999/xlink" content-type="institution" xlink:title="herbaria of Bonn, Germany" id="ABBRID0ES4BG" xlink:type="simple">BONN</abbrev>); Falda Verde, hills N of Chañaral, <named-content xmlns:xlink="http://www.w3.org/1999/xlink" content-type="dwc:verbatimCoordinates" xlink:type="simple"><named-content content-type="geo-json" specific-use="{&#34;type&#34;:&#34;Point&#34;,&#34;coordinates&#34;:[-70.631252,-26.296721]}" id="NCID0E14BG" xlink:type="simple">26.296721S, 70.631252W</named-content></named-content>, 75–600 m, 1 Oct 2017, <italic>F. Luebert, T. Böhnert &amp; F.F. Merklinger 3905</italic> (<abbrev xmlns:xlink="http://www.w3.org/1999/xlink" content-type="institution" xlink:title="herbaria of Bonn, Germany" id="ABBRID0EB5BG" xlink:type="simple">BONN</abbrev>); Hills back of El Barquito, 26°23'S, 28–29 Oct 1925, <italic>I.M. Johnston 4809</italic> (S). Prov. Copiapó, Sector quebrada El León, <named-content xmlns:xlink="http://www.w3.org/1999/xlink" content-type="dwc:verbatimCoordinates" xlink:type="simple"><named-content content-type="geo-json" specific-use="{&#34;type&#34;:&#34;Point&#34;,&#34;coordinates&#34;:[-70.773903,-26.976625]}" id="NCID0EL5BG" xlink:type="simple">26.976625S, 70.773903W</named-content></named-content>, 70 m, 8 Oct 2016, <italic>F. Luebert, A. Stoll &amp; T. Böhnert 3290</italic> (<abbrev xmlns:xlink="http://www.w3.org/1999/xlink" content-type="institution" xlink:title="herbaria of Bonn, Germany" id="ABBRID0ES5BG" xlink:type="simple">BONN</abbrev>, <named-content xmlns:xlink="http://www.w3.org/1999/xlink" content-type="dwc:institutional_code" xlink:type="simple">ULS</named-content>); Caldera on small point just north of town, 27°3'S, 22 Nov 1925, <italic>I.M. Johnston 5067</italic> (S); Copiapó, 400 m, 13 Jul 1938, <italic>Ch.H. Andreas 885</italic> (U [U1145297]); Tierra Amarilla, 700 m, Oct 1924, <italic>E. Werdermann 456</italic> (U [U1145305]); Estancia Castilla, road from Totoral to Panamericana, <named-content xmlns:xlink="http://www.w3.org/1999/xlink" content-type="dwc:verbatimCoordinates" xlink:type="simple"><named-content content-type="geo-json" specific-use="{&#34;type&#34;:&#34;Point&#34;,&#34;coordinates&#34;:[-70.845310,-27.919994]}" id="NCID0EI6BG" xlink:type="simple">27.919994S, 70.84531W</named-content></named-content>, 240 m, 28 Sep 2017, <italic>F. Luebert, T. Böhnert &amp; F.F. Merklinger 3869</italic> (<abbrev xmlns:xlink="http://www.w3.org/1999/xlink" content-type="institution" xlink:title="herbaria of Bonn, Germany" id="ABBRID0EP6BG" xlink:type="simple">BONN</abbrev>, <named-content xmlns:xlink="http://www.w3.org/1999/xlink" content-type="dwc:institutional_code" xlink:type="simple">ULS</named-content>). Prov. Huasco, Road Carrizal Bajo to Canto de Agua, c. 2 km from Carrizal Bajo, 28.112004S, 71.116139W, 45 m, 7 Oct 2016, <italic>F. Luebert, A. Stoll &amp; T. Böhnert 3279</italic> (<abbrev xmlns:xlink="http://www.w3.org/1999/xlink" content-type="institution" xlink:title="herbaria of Bonn, Germany" id="ABBRID0E56BG" xlink:type="simple">BONN</abbrev>, <named-content xmlns:xlink="http://www.w3.org/1999/xlink" content-type="dwc:institutional_code" xlink:type="simple">ULS</named-content>); Quebrada Baratillo, <named-content xmlns:xlink="http://www.w3.org/1999/xlink" content-type="dwc:verbatimCoordinates" xlink:type="simple"><named-content content-type="geo-json" specific-use="{&#34;type&#34;:&#34;Point&#34;,&#34;coordinates&#34;:[-71.122500,-28.365833]}" id="NCID0EPAAI" xlink:type="simple">28°21'57"S, 71°7'21"W</named-content></named-content>, 150 m, 14 Sep 2003, <italic>F. Luebert &amp; L. Kritzner 1805</italic> (<named-content xmlns:xlink="http://www.w3.org/1999/xlink" content-type="dwc:institutional_code" xlink:type="simple">EIF</named-content>); Quebrada Baratillo, <named-content xmlns:xlink="http://www.w3.org/1999/xlink" content-type="dwc:verbatimCoordinates" xlink:type="simple"><named-content content-type="geo-json" specific-use="{&#34;type&#34;:&#34;Point&#34;,&#34;coordinates&#34;:[-71.096321,-28.363325]}" id="NCID0EBBAI" xlink:type="simple">28.363325S, 71.096321W</named-content></named-content>, 110 m, 7 Oct 2016, <italic>F. Luebert, A. Stoll &amp; T. Böhnert 3269</italic> (<abbrev xmlns:xlink="http://www.w3.org/1999/xlink" content-type="institution" xlink:title="herbaria of Bonn, Germany" id="ABBRID0EIBAI" xlink:type="simple">BONN</abbrev>, <named-content xmlns:xlink="http://www.w3.org/1999/xlink" content-type="dwc:institutional_code" xlink:type="simple">ULS</named-content>); Hills E of Tres Playitas, <named-content xmlns:xlink="http://www.w3.org/1999/xlink" content-type="dwc:verbatimCoordinates" xlink:type="simple"><named-content content-type="geo-json" specific-use="{&#34;type&#34;:&#34;Point&#34;,&#34;coordinates&#34;:[-71.167550,-28.400532]}" id="NCID0EYBAI" xlink:type="simple">28.400532S, 71.16755W</named-content></named-content>, 160 m, 27 Sep 2017, <italic>F. Luebert, T. Böhnert &amp; F.F. Merklinger 3854</italic> (<abbrev xmlns:xlink="http://www.w3.org/1999/xlink" content-type="institution" xlink:title="herbaria of Bonn, Germany" id="ABBRID0E6BAI" xlink:type="simple">BONN</abbrev>, <named-content xmlns:xlink="http://www.w3.org/1999/xlink" content-type="dwc:institutional_code" xlink:type="simple">ULS</named-content>). Region IV Coquimbo: Prov. Elqui, Guayacán, s.a., <italic>unknown s.n.</italic> (S); Puente Juan Soldado, <named-content xmlns:xlink="http://www.w3.org/1999/xlink" content-type="dwc:verbatimCoordinates" xlink:type="simple"><named-content content-type="geo-json" specific-use="{&#34;type&#34;:&#34;Point&#34;,&#34;coordinates&#34;:[-71.301174,-29.656542]}" id="NCID0ERCAI" xlink:type="simple">29.656542S, 71.301174W</named-content></named-content>, 200 m, 27 Sep 2017, <italic>F. Luebert, T. Böhnert &amp; F.F. Merklinger 3831</italic> (<abbrev xmlns:xlink="http://www.w3.org/1999/xlink" content-type="institution" xlink:title="herbaria of Bonn, Germany" id="ABBRID0EYCAI" xlink:type="simple">BONN</abbrev>, <named-content xmlns:xlink="http://www.w3.org/1999/xlink" content-type="dwc:institutional_code" xlink:type="simple">ULS</named-content>); La Serena, 16 Sep 1947, <italic>B. Sparre 2595</italic> (S); Coquimbo, Jul–Aug 1958, <italic>W.H. Harvey s.n.</italic> (S); Coquimbo, 100 m, Nov 1923, <italic>E. Werdermann 124</italic> (U [U1145298]); Coquimbo, rocks behind the Fort, <named-content xmlns:xlink="http://www.w3.org/1999/xlink" content-type="dwc:verbatimCoordinates" xlink:type="simple"><named-content content-type="geo-json" specific-use="{&#34;type&#34;:&#34;Point&#34;,&#34;coordinates&#34;:[-71.336910,-29.933720]}" id="NCID0EODAI" xlink:type="simple">29.93372S, 71.33691W</named-content></named-content>, 25 m, 24 Sep 2017, <italic>F. Luebert, T. Böhnert &amp; F.F. Merklinger 3809</italic> (<abbrev xmlns:xlink="http://www.w3.org/1999/xlink" content-type="institution" xlink:title="herbaria of Bonn, Germany" id="ABBRID0EVDAI" xlink:type="simple">BONN</abbrev>, <named-content xmlns:xlink="http://www.w3.org/1999/xlink" content-type="dwc:institutional_code" xlink:type="simple">ULS</named-content>); Coquimbo, rocks behind the Fort, <named-content xmlns:xlink="http://www.w3.org/1999/xlink" content-type="dwc:verbatimCoordinates" xlink:type="simple"><named-content content-type="geo-json" specific-use="{&#34;type&#34;:&#34;Point&#34;,&#34;coordinates&#34;:[-71.336910,-29.933720]}" id="NCID0EFEAI" xlink:type="simple">29.93372S, 71.33691W</named-content></named-content>, 25 m, 24 Sep 2017, <italic>F. Luebert, T. Böhnert &amp; F.F. Merklinger 3809A</italic> (<abbrev xmlns:xlink="http://www.w3.org/1999/xlink" content-type="institution" xlink:title="herbaria of Bonn, Germany" id="ABBRID0EMEAI" xlink:type="simple">BONN</abbrev>, <named-content xmlns:xlink="http://www.w3.org/1999/xlink" content-type="dwc:institutional_code" xlink:type="simple">ULS</named-content>); Herradura, 9 Aug 1917, <italic>C. &amp; I. Skottsberg 704</italic> (S). Prov. Limarí, Ovalle, Río Límari, 11 Oct 1947, <italic>B. Sparre 2994</italic> (S); N of Caleta El Toro, <named-content xmlns:xlink="http://www.w3.org/1999/xlink" content-type="dwc:verbatimCoordinates" xlink:type="simple"><named-content content-type="geo-json" specific-use="{&#34;type&#34;:&#34;Point&#34;,&#34;coordinates&#34;:[-71.699907,-30.737239]}" id="NCID0EAFAI" xlink:type="simple">30.737239S, 71.699907W</named-content></named-content>, 25 m, 23 Sep 2017, <italic>F. Luebert, T. Böhnert &amp; F.F. Merklinger 3794</italic> (<abbrev xmlns:xlink="http://www.w3.org/1999/xlink" content-type="institution" xlink:title="herbaria of Bonn, Germany" id="ABBRID0EHFAI" xlink:type="simple">BONN</abbrev>, <named-content xmlns:xlink="http://www.w3.org/1999/xlink" content-type="dwc:institutional_code" xlink:type="simple">ULS</named-content>); along road from Los Loros to Caleta El Toro, <named-content xmlns:xlink="http://www.w3.org/1999/xlink" content-type="dwc:verbatimCoordinates" xlink:type="simple"><named-content content-type="geo-json" specific-use="{&#34;type&#34;:&#34;Point&#34;,&#34;coordinates&#34;:[-71.653480,-30.741021]}" id="NCID0EXFAI" xlink:type="simple">30.741021S, 71.65348W</named-content></named-content>, 50 m, 23 Sep 2017, <italic>F. Luebert, T. Böhnert &amp; F.F. Merklinger 3786</italic> (<abbrev xmlns:xlink="http://www.w3.org/1999/xlink" content-type="institution" xlink:title="herbaria of Bonn, Germany" id="ABBRID0E5FAI" xlink:type="simple">BONN</abbrev>, <named-content xmlns:xlink="http://www.w3.org/1999/xlink" content-type="dwc:institutional_code" xlink:type="simple">ULS</named-content>).</p></tp:treatment-sec></tp:taxon-treatment>
