# Supplementary material for: Notes on the genus Ophryosporus (Asteraceae, Eupatorieae) in Chile
Source: PhytoKeys. 2020 Sep 15;161:61–77. doi: 10.3897/phytokeys.161.53736 (PMC7508922; doi:10.3897/phytokeys.161.53736)
Supplement: XML Treatment for Ophryosporus floribundus [file phytokeys.161.53736-treatment7.xml]

<!DOCTYPE tp:taxon-treatment
  PUBLIC "-//TaxonX//DTD Taxonomic Treatment Publishing DTD v0 20100105//EN" "tax-treatment-NSO.dtd">
<tp:taxon-treatment xmlns:tp="http://www.plazi.org/taxpub"><tp:treatment-meta><kwd-group><label>Taxon classification</label><kwd><named-content xmlns:xlink="http://www.w3.org/1999/xlink" content-type="kingdom">Plantae</named-content></kwd><kwd><named-content xmlns:xlink="http://www.w3.org/1999/xlink" content-type="order">Asterales</named-content></kwd><kwd><named-content xmlns:xlink="http://www.w3.org/1999/xlink" content-type="family">Asteraceae</named-content></kwd></kwd-group><mixed-citation publication-type="journal"><person-group><name><surname>Merklinger</surname><given-names>Felix F.</given-names></name><name><surname>Luebert</surname><given-names>Federico</given-names></name></person-group><article-title>Notes on the genus <italic><tp:taxon-name><tp:taxon-name-part taxon-name-part-type="genus" reg="Ophryosporus">Ophryosporus</tp:taxon-name-part></tp:taxon-name></italic> (<tp:taxon-name><tp:taxon-name-part taxon-name-part-type="family">Asteraceae</tp:taxon-name-part></tp:taxon-name>, <tp:taxon-name><tp:taxon-name-part taxon-name-part-type="tribe">Eupatorieae</tp:taxon-name-part></tp:taxon-name>) in Chile</article-title><source>PhytoKeys</source><day>15</day><month>9</month><year>2020</year><volume>161</volume><fpage>61</fpage><lpage>77</lpage><pub-id pub-id-type="doi">10.3897/phytokeys.161.53736</pub-id></mixed-citation></tp:treatment-meta><tp:nomenclature><tp:taxon-name><object-id xmlns:xlink="http://www.w3.org/1999/xlink" content-type="arpha" xlink:type="simple">E63E026F-860E-5C3A-AFE1-F4E9F7CAB5B9</object-id>
              <tp:taxon-name-part taxon-name-part-type="genus" reg="Ophryosporus">Ophryosporus</tp:taxon-name-part>
              <tp:taxon-name-part taxon-name-part-type="species" reg="floribundus">floribundus</tp:taxon-name-part>
            </tp:taxon-name><tp:taxon-authority>(DC.) R.M.King &amp; H.Rob., Phytologia 25: 66. 1972</tp:taxon-authority><tp:nomenclature-citation-list><tp:nomenclature-citation><tp:taxon-name>
                  <tp:taxon-name-part taxon-name-part-type="genus" reg="Piqueria"/>
                  <tp:taxon-name-part taxon-name-part-type="species" reg="floribunda"/>
                </tp:taxon-name><comment>Basionym: <tp:taxon-name><tp:taxon-name-part taxon-name-part-type="genus" reg="Piqueria">Piqueria</tp:taxon-name-part> <tp:taxon-name-part taxon-name-part-type="species" reg="floribunda">floribunda</tp:taxon-name-part></tp:taxon-name> DC., Prodr. 5: 105. 1836. </comment></tp:nomenclature-citation></tp:nomenclature-citation-list></tp:nomenclature><tp:treatment-sec sec-type="material" id="SECID0ELIAI"><title>Type.</title><p>Peru. “Perou cordilliere, 1834, <italic>T.P.X. Haenke s.n.</italic> (holotype: G-DC [G00130596, photo!]; isotype: P [P00742191, photo!]).</p><p>This taxon is cited for Chile in <xref ref-type="bibr" rid="B10">Muñoz-Schick et al. (2001)</xref>, <xref ref-type="bibr" rid="B11">Pinto and Luebert (2009)</xref>, <xref ref-type="bibr" rid="B17">Zuloaga et al. (2008)</xref> and Rodríguez et al. (2018) based on four specimens. Three of them were collected by R. Pinto in the late 1990s at three coastal localities in northern Chile, Alto Chipana, Punta Lobos and Punta Gruesa (<italic>Pinto, s.n.</italic>, <abbrev xmlns:xlink="http://www.w3.org/1999/xlink" xlink:title="Santiago" id="ABBRID0EDJAI" xlink:type="simple">SGO</abbrev> 142948, <abbrev xmlns:xlink="http://www.w3.org/1999/xlink" xlink:title="Santiago" id="ABBRID0EHJAI" xlink:type="simple">SGO</abbrev> 142949 and <abbrev xmlns:xlink="http://www.w3.org/1999/xlink" xlink:title="Santiago" id="ABBRID0ELJAI" xlink:type="simple">SGO</abbrev> 142950). Recent field work at the coastal localities has not resulted in any collections that match the type of <italic><tp:taxon-name><tp:taxon-name-part taxon-name-part-type="genus" reg="Ophryosporus">O.</tp:taxon-name-part> <tp:taxon-name-part taxon-name-part-type="species" reg="floribundus">floribundus.</tp:taxon-name-part></tp:taxon-name></italic> Rather we found plants that we identified as <italic><tp:taxon-name><tp:taxon-name-part taxon-name-part-type="genus" reg="Ophryosporus">O.</tp:taxon-name-part> <tp:taxon-name-part taxon-name-part-type="species" reg="anomalus">anomalus</tp:taxon-name-part></tp:taxon-name></italic>, another species that has been reported for this area (<xref ref-type="bibr" rid="B5">Johnston 1932</xref>) and has been only sporadically collected since. The type of <italic><tp:taxon-name><tp:taxon-name-part taxon-name-part-type="genus" reg="Ophryosporus">O.</tp:taxon-name-part> <tp:taxon-name-part taxon-name-part-type="species" reg="floribundus">floribundus</tp:taxon-name-part></tp:taxon-name></italic> has opposite, solitary leaves and long internodes of about 3–4 cm in length. The type of <italic><tp:taxon-name><tp:taxon-name-part taxon-name-part-type="genus" reg="Ophryosporus">O.</tp:taxon-name-part> <tp:taxon-name-part taxon-name-part-type="species" reg="anomalus">anomalus</tp:taxon-name-part></tp:taxon-name></italic> has crowded leaves that are borne in fascicles and with very short internodes. The leaves of the Chilean coastal specimens assigned to <italic><tp:taxon-name><tp:taxon-name-part taxon-name-part-type="genus" reg="Ophryosporus">O.</tp:taxon-name-part> <tp:taxon-name-part taxon-name-part-type="species" reg="floribundus">floribundus</tp:taxon-name-part></tp:taxon-name></italic> vary in size and shape, some corresponding well to the type of <italic><tp:taxon-name><tp:taxon-name-part taxon-name-part-type="genus" reg="Ophryosporus">O.</tp:taxon-name-part> <tp:taxon-name-part taxon-name-part-type="species" reg="anomalus">anomalus</tp:taxon-name-part></tp:taxon-name></italic> being narrowly oblanceolate and with entire margins and an obtuse apex, others becoming more broadly lanceolate to triangular with dentate margins and an acute apex thus remotely resembling <italic><tp:taxon-name><tp:taxon-name-part taxon-name-part-type="genus" reg="Ophryosporus">O.</tp:taxon-name-part> <tp:taxon-name-part taxon-name-part-type="species" reg="floribundus">floribundus</tp:taxon-name-part></tp:taxon-name></italic> but actually more similar to those of <italic><tp:taxon-name><tp:taxon-name-part taxon-name-part-type="genus" reg="Ophryosporus">O.</tp:taxon-name-part> <tp:taxon-name-part taxon-name-part-type="species" reg="triangularis">triangularis</tp:taxon-name-part></tp:taxon-name></italic>. On younger shoots the leaves appear more or less opposite but generally they are borne in fascicles. The cypselae of the plants on both sheets of the type specimen of <italic><tp:taxon-name><tp:taxon-name-part taxon-name-part-type="genus" reg="Ophryosporus">O.</tp:taxon-name-part> <tp:taxon-name-part taxon-name-part-type="species" reg="anomalus">anomalus</tp:taxon-name-part></tp:taxon-name></italic> (<italic>Cuming 953</italic>, K) bear quite visible, slightly spreading squamellate pappus setae, while no pappus is recorded for <italic><tp:taxon-name><tp:taxon-name-part taxon-name-part-type="genus" reg="Ophryosporus">O.</tp:taxon-name-part> <tp:taxon-name-part taxon-name-part-type="species" reg="floribundus">floribundus.</tp:taxon-name-part></tp:taxon-name></italic> We therefore conclude that <italic><tp:taxon-name><tp:taxon-name-part taxon-name-part-type="genus" reg="Ophryosporus">O.</tp:taxon-name-part> <tp:taxon-name-part taxon-name-part-type="species" reg="floribundus">floribundus</tp:taxon-name-part></tp:taxon-name></italic> is restricted to Peru from the area of Lima, while the coastal plants in northern Chile should be referred to <italic><tp:taxon-name><tp:taxon-name-part taxon-name-part-type="genus" reg="Ophryosporus">O.</tp:taxon-name-part> <tp:taxon-name-part taxon-name-part-type="species" reg="anomalus">anomalus</tp:taxon-name-part></tp:taxon-name></italic>.</p></tp:treatment-sec><tp:treatment-sec sec-type="material" id="SECID0EZNAI"><title>Specimens examined.</title><p>Peru. Dept. Amazonas: Purruchuca [sic], s.a., <italic>Mathews, A. 1015</italic> (G). Dept. Lima: Prov. Canta, road from Canta to Lima below San José turnoff towards Lima, <named-content xmlns:xlink="http://www.w3.org/1999/xlink" content-type="dwc:verbatimCoordinates" xlink:type="simple"><named-content content-type="geo-json" specific-use="{&#34;type&#34;:&#34;Point&#34;,&#34;coordinates&#34;:[-76.651870,-11.493830]}" id="NCID0EEOAI" xlink:type="simple">11.49383S, 76.65187W</named-content></named-content>, 2322 m, 1 Mar 2018, <italic>M. Weigend &amp; K.A. Peña Ramos 9719</italic> (<abbrev xmlns:xlink="http://www.w3.org/1999/xlink" content-type="institution" xlink:title="herbaria of Bonn, Germany" id="ABBRID0ELOAI" xlink:type="simple">BONN</abbrev>); road from Canta to Lima, road down from Canta to turn off San José, <named-content xmlns:xlink="http://www.w3.org/1999/xlink" content-type="dwc:verbatimCoordinates" xlink:type="simple"><named-content content-type="geo-json" specific-use="{&#34;type&#34;:&#34;Point&#34;,&#34;coordinates&#34;:[-76.651870,-11.493830]}" id="NCID0ETOAI" xlink:type="simple">11.49383S, 76.65187W</named-content></named-content>, 2322 m, 1 Mar 2018, <italic>M. Weigend &amp; K.A. Peña Ramos 9722</italic> (<abbrev xmlns:xlink="http://www.w3.org/1999/xlink" content-type="institution" xlink:title="herbaria of Bonn, Germany" id="ABBRID0E1OAI" xlink:type="simple">BONN</abbrev>). Prov. Huarochiri, between Matucana and Tambo, 26 Dec 1901, <italic>Weberbauer, A. 115</italic> (G); Matucana, c. 2400 m, 25 May 1940, <italic>E. Asplund 11072</italic> (S); Matucana, c. 2600 m, 25 May 1940, <italic>E. Asplund 11079</italic> (S).</p></tp:treatment-sec><ref-list><ref id="B10"><mixed-citation xmlns:xlink="http://www.w3.org/1999/xlink" xlink:type="simple"><person-group><name name-style="western"><surname>Muñoz-Schick</surname><given-names>M</given-names></name><name name-style="western"><surname>Pinto</surname><given-names>R</given-names></name><name name-style="western"><surname>Mesa</surname><given-names>A</given-names></name><name name-style="western"><surname>Moreira-Muñoz</surname><given-names>A</given-names></name></person-group> (<year>2001</year>) <article-title>“Oasis de neblina” en los cerros costeros del sur de Iquique, región de Tarapacá, Chile, durante el evento El Niño 1997–1998.</article-title><source>Revista Chilena de Historia Natural</source><volume>74</volume>(<issue>2</issue>): <fpage>389</fpage>–<lpage>405</lpage>. <ext-link xlink:type="simple" ext-link-type="doi" xlink:href="10.4067/S0716-078X2001000200014">https://doi.org/10.4067/S0716-078X2001000200014</ext-link></mixed-citation></ref><ref id="B11"><mixed-citation xmlns:xlink="http://www.w3.org/1999/xlink" xlink:type="simple"><person-group><name name-style="western"><surname>Pinto</surname><given-names>R</given-names></name><name name-style="western"><surname>Luebert</surname><given-names>F</given-names></name></person-group> (<year>2009</year>) <article-title>Datos sobre la flora vascular del desierto costero de Arica y Tarapacá, Chile, y sus relaciones fitogeograficas con el sur de Peru. Gayana.</article-title><source>Botánica</source><volume>66</volume>(<issue>1</issue>): <fpage>28</fpage>–<lpage>49</lpage>. <ext-link xlink:type="simple" ext-link-type="doi" xlink:href="10.4067/S0717-66432009000100004">https://doi.org/10.4067/S0717-66432009000100004</ext-link></mixed-citation></ref><ref id="B17"><mixed-citation xmlns:xlink="http://www.w3.org/1999/xlink" xlink:type="simple"><person-group><name name-style="western"><surname>Zuloaga</surname><given-names>FO</given-names></name><name name-style="western"><surname>Morrone</surname><given-names>O</given-names></name><name name-style="western"><surname>Belgrano</surname><given-names>MJ</given-names></name></person-group> (<year>2008</year>) <article-title>Catálogo de las plantas vasculares del Cono Sur (Argentina, Sur de Brasil, Chile, Paraguay y Uruguay). Vol. 2, <tp:taxon-name><tp:taxon-name-part taxon-name-part-type="family">Acanthaceae</tp:taxon-name-part></tp:taxon-name>-<tp:taxon-name><tp:taxon-name-part taxon-name-part-type="family">Fabaceae</tp:taxon-name-part></tp:taxon-name>.</article-title><source>Monographs in Systematic Botany from the Missouri Botanical Garden</source><volume>107</volume>: <fpage>1</fpage>–<lpage>3348</lpage>. [1417–1418]</mixed-citation></ref><ref id="B5"><mixed-citation xmlns:xlink="http://www.w3.org/1999/xlink" xlink:type="simple"><person-group><name name-style="western"><surname>Johnston</surname><given-names>IM</given-names></name></person-group> (<year>1932</year>) <article-title>New records for the flora of the Nitrate Coast.</article-title><source>Revista Chilena de Historia Natural</source><volume>36</volume>: <fpage>4</fpage>–<lpage>8</lpage>.</mixed-citation></ref></ref-list></tp:taxon-treatment>
