# Supplementary material for: Notes on the genus Ophryosporus (Asteraceae, Eupatorieae) in Chile
Source: PhytoKeys. 2020 Sep 15;161:61–77. doi: 10.3897/phytokeys.161.53736 (PMC7508922; doi:10.3897/phytokeys.161.53736)
Supplement: XML Treatment for Ophryosporus hoppii [file phytokeys.161.53736-treatment8.xml]

<!DOCTYPE tp:taxon-treatment
  PUBLIC "-//TaxonX//DTD Taxonomic Treatment Publishing DTD v0 20100105//EN" "tax-treatment-NSO.dtd">
<tp:taxon-treatment xmlns:tp="http://www.plazi.org/taxpub"><tp:treatment-meta><kwd-group><label>Taxon classification</label><kwd><named-content xmlns:xlink="http://www.w3.org/1999/xlink" content-type="kingdom">Plantae</named-content></kwd><kwd><named-content xmlns:xlink="http://www.w3.org/1999/xlink" content-type="order">Asterales</named-content></kwd><kwd><named-content xmlns:xlink="http://www.w3.org/1999/xlink" content-type="family">Asteraceae</named-content></kwd></kwd-group><mixed-citation publication-type="journal"><person-group><name><surname>Merklinger</surname><given-names>Felix F.</given-names></name><name><surname>Luebert</surname><given-names>Federico</given-names></name></person-group><article-title>Notes on the genus <italic><tp:taxon-name><tp:taxon-name-part taxon-name-part-type="genus" reg="Ophryosporus">Ophryosporus</tp:taxon-name-part></tp:taxon-name></italic> (<tp:taxon-name><tp:taxon-name-part taxon-name-part-type="family">Asteraceae</tp:taxon-name-part></tp:taxon-name>, <tp:taxon-name><tp:taxon-name-part taxon-name-part-type="tribe">Eupatorieae</tp:taxon-name-part></tp:taxon-name>) in Chile</article-title><source>PhytoKeys</source><day>15</day><month>9</month><year>2020</year><volume>161</volume><fpage>61</fpage><lpage>77</lpage><pub-id pub-id-type="doi">10.3897/phytokeys.161.53736</pub-id></mixed-citation></tp:treatment-meta><tp:nomenclature><tp:taxon-name><object-id xmlns:xlink="http://www.w3.org/1999/xlink" content-type="arpha" xlink:type="simple">5A65173D-5690-5FB9-A921-A240638B0A25</object-id>
              <tp:taxon-name-part taxon-name-part-type="genus" reg="Ophryosporus">Ophryosporus</tp:taxon-name-part>
              <tp:taxon-name-part taxon-name-part-type="species" reg="hoppii">hoppii</tp:taxon-name-part>
            </tp:taxon-name><tp:taxon-authority>(B.L.Rob.) R.M.King &amp; H.Rob., Phytologia 23: 399. 1972</tp:taxon-authority><tp:nomenclature-citation-list><tp:nomenclature-citation><tp:taxon-name>
                  <tp:taxon-name-part taxon-name-part-type="genus" reg="Trychinolepis"/>
                  <tp:taxon-name-part taxon-name-part-type="species" reg="hoppii"/>
                </tp:taxon-name><comment>Basionym: <tp:taxon-name><tp:taxon-name-part taxon-name-part-type="genus" reg="Trychinolepis">Trychinolepis</tp:taxon-name-part> <tp:taxon-name-part taxon-name-part-type="species" reg="hoppii">hoppii</tp:taxon-name-part></tp:taxon-name> B.L.Rob., Contr. Gray Herb. 80: 6. 1928. </comment></tp:nomenclature-citation></tp:nomenclature-citation-list></tp:nomenclature><tp:treatment-sec sec-type="material" id="SECID0EBRAI"><title>Type.</title><p>Peru. Dept. Arequipa: Jul 1925, <italic>W. Hopp 28</italic> (holotype: B [probably destroyed], F neg. 14723!; lectotype, designated here: GH [GH00013302]). Epitype (designated here): Peru. Dept. Arequipa. Lomas of Mollendo, c. 4 km N of Islay, 230 m, 20 Nov 1983, <italic>M.O. Dillon &amp; D. Dillon 3926</italic> (<abbrev xmlns:xlink="http://www.w3.org/1999/xlink" content-type="institution" xlink:title="University of San Marcos, Lima" id="ABBRID0ELRAI" xlink:type="simple">USM</abbrev> [74666]; isoepitypes: <abbrev xmlns:xlink="http://www.w3.org/1999/xlink" content-type="institution" xlink:title="herbaria of Bonn, Germany" id="ABBRID0EQRAI" xlink:type="simple">BONN</abbrev>!, F!, US [3026292, photo!]).</p><p>This taxon was originally described as a new genus and species, <italic><tp:taxon-name><tp:taxon-name-part taxon-name-part-type="genus" reg="Trychinolepis">Trychinolepis</tp:taxon-name-part> <tp:taxon-name-part taxon-name-part-type="species" reg="hoppii">hoppii</tp:taxon-name-part></tp:taxon-name></italic> (<xref ref-type="bibr" rid="B15">Robinson 1928</xref>: 6), because of its irregularly lobed, squamellate pappus, which resembled that of the West Indian genus <italic><tp:taxon-name><tp:taxon-name-part taxon-name-part-type="genus" reg="Phania">Phania</tp:taxon-name-part></tp:taxon-name></italic>, even though a habitual resemblance to the genus <italic><tp:taxon-name><tp:taxon-name-part taxon-name-part-type="genus" reg="Ophryosporus">Ophryosporus</tp:taxon-name-part></tp:taxon-name></italic> was stated by the author (<xref ref-type="bibr" rid="B15">Robinson 1928</xref>). Subsequent analyses led to this monotypic genus to be allocated to <italic><tp:taxon-name><tp:taxon-name-part taxon-name-part-type="genus" reg="Ophryosporus">Ophryosporus</tp:taxon-name-part></tp:taxon-name></italic>, because the pappus remained the only difference with other species of <italic><tp:taxon-name><tp:taxon-name-part taxon-name-part-type="genus" reg="Ophryosporus">Ophryosporus</tp:taxon-name-part></tp:taxon-name></italic> (<xref ref-type="bibr" rid="B6">King and Robinson 1972a</xref>). Specimens assigned to <italic><tp:taxon-name><tp:taxon-name-part taxon-name-part-type="genus" reg="Ophryosporus">O.</tp:taxon-name-part> <tp:taxon-name-part taxon-name-part-type="species" reg="hoppii">hoppii</tp:taxon-name-part></tp:taxon-name></italic> in Peru have a squamellate pappus, where the setae are fused at the base and are rather conspicuous. Cypselae with this type of pappus are visible on the type specimen and can even be seen on online images. However, due to the loss of the holotype in B and the very fragmentary remnants of the isotype at GH, we have decided to epitypify the specimen collected by M.O. Dillon and D. Dillon in 1983, as it corresponds to the protologue of <italic><tp:taxon-name><tp:taxon-name-part taxon-name-part-type="genus" reg="Trychinolepis">T.</tp:taxon-name-part> <tp:taxon-name-part taxon-name-part-type="species" reg="hoppii">hoppii</tp:taxon-name-part></tp:taxon-name></italic> and has been collected in the same region. This specimen has all necessary characters suitable for identification and is a good reference for potential future work.</p><p>Specimens which we could positively identify as <italic><tp:taxon-name><tp:taxon-name-part taxon-name-part-type="genus" reg="Ophryosporus">Ophryosporus</tp:taxon-name-part> <tp:taxon-name-part taxon-name-part-type="species" reg="hoppii">hoppii</tp:taxon-name-part></tp:taxon-name></italic> were all collected in Peru. Records of <italic><tp:taxon-name><tp:taxon-name-part taxon-name-part-type="genus" reg="Ophryosporus">O.</tp:taxon-name-part> <tp:taxon-name-part taxon-name-part-type="species" reg="hoppii">hoppii</tp:taxon-name-part></tp:taxon-name></italic> for Chile appear to be miss-identifications and belong to <italic><tp:taxon-name><tp:taxon-name-part taxon-name-part-type="genus" reg="Ophryosporus">O.</tp:taxon-name-part> <tp:taxon-name-part taxon-name-part-type="species" reg="pinifolius">pinifolius</tp:taxon-name-part></tp:taxon-name></italic>, e.g. <italic>Schlegel 4879</italic> &amp; <italic>5092</italic> (CONC, F). The pappus of <italic><tp:taxon-name><tp:taxon-name-part taxon-name-part-type="genus" reg="Ophryosporus">O.</tp:taxon-name-part> <tp:taxon-name-part taxon-name-part-type="species" reg="pinifolius">pinifolius</tp:taxon-name-part></tp:taxon-name></italic> on the contrary, although squamellate, are much more inconspicuous (Fig. <xref ref-type="fig" rid="F2">2</xref>). Our own observations and extensive sampling in northern Chile failed to positively identify a plant that clearly fits into the species concept of <italic><tp:taxon-name><tp:taxon-name-part taxon-name-part-type="genus" reg="Ophryosporus">O.</tp:taxon-name-part> <tp:taxon-name-part taxon-name-part-type="species" reg="hoppii">hoppii</tp:taxon-name-part></tp:taxon-name></italic>. For example, a specimen from Chusmiza, N of Iquique (<italic>O. Zöllner 2997</italic>, U) is cited twice in <xref ref-type="bibr" rid="B12">Plos (2012)</xref>, once for <italic><tp:taxon-name><tp:taxon-name-part taxon-name-part-type="genus" reg="Ophryosporus">O.</tp:taxon-name-part> <tp:taxon-name-part taxon-name-part-type="species" reg="hoppii">hoppii</tp:taxon-name-part></tp:taxon-name></italic> and a second time for <italic><tp:taxon-name><tp:taxon-name-part taxon-name-part-type="genus" reg="Ophryosporus">O.</tp:taxon-name-part> <tp:taxon-name-part taxon-name-part-type="species" reg="heptanthus">heptanthus</tp:taxon-name-part></tp:taxon-name></italic>. The locality at Chusmiza was visited by the authors, and two species, <italic><tp:taxon-name><tp:taxon-name-part taxon-name-part-type="genus" reg="Ophryosporus">O.</tp:taxon-name-part> <tp:taxon-name-part taxon-name-part-type="species" reg="pinifolius">pinifolius</tp:taxon-name-part></tp:taxon-name></italic> and <italic><tp:taxon-name><tp:taxon-name-part taxon-name-part-type="genus" reg="Ophryosporus">O.</tp:taxon-name-part> <tp:taxon-name-part taxon-name-part-type="species" reg="heptanthus">heptanthus</tp:taxon-name-part></tp:taxon-name></italic>, were confirmed. These two taxa grow in local sympatry here, yet are distinguished from one another by their pappus, which in <italic><tp:taxon-name><tp:taxon-name-part taxon-name-part-type="genus" reg="Ophryosporus">O.</tp:taxon-name-part> <tp:taxon-name-part taxon-name-part-type="species" reg="pinifolius">pinifolius</tp:taxon-name-part></tp:taxon-name></italic> consists of minute squamellae and which in <italic><tp:taxon-name><tp:taxon-name-part taxon-name-part-type="genus" reg="Ophryosporus">O.</tp:taxon-name-part> <tp:taxon-name-part taxon-name-part-type="species" reg="heptanthus">heptanthus</tp:taxon-name-part></tp:taxon-name></italic> is formed by setae, up to 4 mm long. It is possible that the two taxa were collected by Zöllner as one species, only for later herbarium identification to recognize the two different taxa in the two herbarium vouchers. A further herbarium record from Alto Patache in Chile (<italic>H.Larraín 98200</italic>, CONC) could not be found in CONC.</p></tp:treatment-sec><tp:treatment-sec sec-type="material" id="SECID0ELYAI"><title>Specimens examined.</title><p>Peru. Dept. Arequipa: Prov. Islay, Quebrada Guerreros, 456 m, 6 Apr 1998, <italic>FLSP 2411</italic> (HUSA, US);Ocoña, 5 Feb 1969, <italic>J. Soukup 6426/6216</italic> (US, <abbrev xmlns:xlink="http://www.w3.org/1999/xlink" content-type="institution" xlink:title="University of San Marcos, Lima" id="ABBRID0EVYAI" xlink:type="simple">USM</abbrev>). Prov. Castilla, Chuquibamba towards Aplao <named-content xmlns:xlink="http://www.w3.org/1999/xlink" content-type="dwc:verbatimCoordinates" xlink:type="simple"><named-content content-type="geo-json" specific-use="{&#34;type&#34;:&#34;Point&#34;,&#34;coordinates&#34;:[-72.615667,-15.864528]}" id="NCID0E4YAI" xlink:type="simple">15°51'52.3"S, 72°36'56.4"W</named-content></named-content>, 2231 m, 24 Mar 2019, <italic>M. Weigend 9862/19-52</italic> (<abbrev xmlns:xlink="http://www.w3.org/1999/xlink" content-type="institution" xlink:title="herbaria of Bonn, Germany" id="ABBRID0EEZAI" xlink:type="simple">BONN</abbrev>, <abbrev xmlns:xlink="http://www.w3.org/1999/xlink" content-type="institution" xlink:title="University of San Marcos, Lima" id="ABBRID0EJZAI" xlink:type="simple">USM</abbrev>).</p></tp:treatment-sec><tp:treatment-sec><!--Section generated to contain objects referenced in tp:taxon-treatment.--><fig id="F2" position="float" orientation="portrait"><object-id xmlns:xlink="http://www.w3.org/1999/xlink" content-type="doi" xlink:type="simple">10.3897/phytokeys.161.53736.figure2</object-id><object-id xmlns:xlink="http://www.w3.org/1999/xlink" content-type="arpha" xlink:type="simple">5DCC3841-895C-5FE3-AE68-E4D7E530B1D5</object-id><label>Figure 2.</label><caption><p>Scanning Electron Microscope (<abbrev xmlns:xlink="http://www.w3.org/1999/xlink" xlink:title="Scanning Electron Microscope" id="ABBRID0EHIAC" xlink:type="simple">SEM</abbrev>) images of the apical part of the cypsela showing pappus setae/squamellae of <italic><tp:taxon-name><tp:taxon-name-part taxon-name-part-type="genus" reg="Ophryosporus">Ophryosporus</tp:taxon-name-part></tp:taxon-name></italic> species. <bold>A–F</bold> Chilean species <bold>G, H</bold> Peruvian species previously referred to Chile (pappus absent in <italic><tp:taxon-name><tp:taxon-name-part taxon-name-part-type="genus" reg="Ophryosporus">O.</tp:taxon-name-part> <tp:taxon-name-part taxon-name-part-type="species" reg="floribundus">floribundus</tp:taxon-name-part></tp:taxon-name></italic>) <bold>A</bold><italic><tp:taxon-name><tp:taxon-name-part taxon-name-part-type="genus" reg="Ophryosporus">O.</tp:taxon-name-part> <tp:taxon-name-part taxon-name-part-type="species" reg="anomalus">anomalus</tp:taxon-name-part></tp:taxon-name></italic> (<italic>FL 4102</italic>) with few spreading squamellae (arrowed) <bold>B</bold><italic><tp:taxon-name><tp:taxon-name-part taxon-name-part-type="genus" reg="Ophryosporus">O.</tp:taxon-name-part> <tp:taxon-name-part taxon-name-part-type="species" reg="heptanthus">heptanthus</tp:taxon-name-part></tp:taxon-name></italic> (<italic>FFM 2019-20</italic>) with conspicuous pappus setae <bold>C</bold><italic><tp:taxon-name><tp:taxon-name-part taxon-name-part-type="genus" reg="Ophryosporus">O.</tp:taxon-name-part> <tp:taxon-name-part taxon-name-part-type="species" reg="johnstonii">johnstonii</tp:taxon-name-part></tp:taxon-name></italic> (<italic>Johnston 5259</italic>) with long, erect pappus setae <bold>D</bold><italic><tp:taxon-name><tp:taxon-name-part taxon-name-part-type="genus" reg="Ophryosporus">O.</tp:taxon-name-part> <tp:taxon-name-part taxon-name-part-type="species" reg="paradoxus">paradoxus</tp:taxon-name-part></tp:taxon-name></italic> (<italic>Zöllner 6827</italic>) with long, erect pappus setae <bold>E</bold><italic><tp:taxon-name><tp:taxon-name-part taxon-name-part-type="genus" reg="Ophryosporus">O.</tp:taxon-name-part> <tp:taxon-name-part taxon-name-part-type="species" reg="pinifolius">pinifolius</tp:taxon-name-part></tp:taxon-name></italic> (<italic>FL 3452</italic>) with small, erect squamellae (arrowed) <bold>F</bold><italic><tp:taxon-name><tp:taxon-name-part taxon-name-part-type="genus" reg="Ophryosporus">O.</tp:taxon-name-part> <tp:taxon-name-part taxon-name-part-type="species" reg="triangularis">triangularis</tp:taxon-name-part></tp:taxon-name></italic> (<italic>FFM 2018-63</italic>) with long, erect pappus setae <bold>G</bold><italic><tp:taxon-name><tp:taxon-name-part taxon-name-part-type="genus" reg="Ophryosporus">O.</tp:taxon-name-part> <tp:taxon-name-part taxon-name-part-type="species" reg="floribundus">floribundus</tp:taxon-name-part></tp:taxon-name></italic> (<italic>Asplund 11079</italic>) with no visible pappus <bold>H</bold><italic><tp:taxon-name><tp:taxon-name-part taxon-name-part-type="genus" reg="Ophryosporus">O.</tp:taxon-name-part> <tp:taxon-name-part taxon-name-part-type="species" reg="hoppii">hoppii</tp:taxon-name-part></tp:taxon-name></italic> (<italic>Dillon 3926</italic>) with squamellate pappus setae fused at the base and rather more conspicuous than in <italic><tp:taxon-name><tp:taxon-name-part taxon-name-part-type="genus" reg="Ophryosporus">O.</tp:taxon-name-part> <tp:taxon-name-part taxon-name-part-type="species" reg="pinifolius">pinifolius</tp:taxon-name-part></tp:taxon-name></italic>. Scale bars: 100 μm.</p></caption><graphic xmlns:xlink="http://www.w3.org/1999/xlink" xlink:href="phytokeys-161-061-g002.jpg" position="float" orientation="portrait" xlink:type="simple" id="oo_452772.jpg"><uri content-type="original_file" xlink:type="simple">https://binary.pensoft.net/fig/452772</uri></graphic></fig></tp:treatment-sec><ref-list><ref id="B15"><mixed-citation xmlns:xlink="http://www.w3.org/1999/xlink" xlink:type="simple"><person-group><name name-style="western"><surname>Robinson</surname><given-names>BL</given-names></name></person-group> (<year>1928</year>) <article-title>Records preliminary to a general treatment of the <tp:taxon-name><tp:taxon-name-part taxon-name-part-type="tribe">Eupatorieae</tp:taxon-name-part></tp:taxon-name> – VII.</article-title><source>Contributions from the Gray Herbarium of Harvard University</source><volume>80</volume>: <fpage>6</fpage>–<lpage>7</lpage>.</mixed-citation></ref><ref id="B6"><mixed-citation xmlns:xlink="http://www.w3.org/1999/xlink" xlink:type="simple"><person-group><name name-style="western"><surname>King</surname><given-names>RM</given-names></name><name name-style="western"><surname>Robinson</surname><given-names>H</given-names></name></person-group> (<year>1972a</year>) <article-title>Studies in the <tp:taxon-name><tp:taxon-name-part taxon-name-part-type="tribe">Eupatorieae</tp:taxon-name-part></tp:taxon-name> (<tp:taxon-name><tp:taxon-name-part taxon-name-part-type="family">Asteraceae</tp:taxon-name-part></tp:taxon-name>). LXXIII. The genus <italic><tp:taxon-name><tp:taxon-name-part taxon-name-part-type="genus">Ophryosporus</tp:taxon-name-part></tp:taxon-name></italic>.</article-title><source>Phytologia</source><volume>23</volume>: <fpage>397</fpage>–<lpage>400</lpage>. <ext-link xlink:type="simple" ext-link-type="doi" xlink:href="10.5962/bhl.part.19873">https://doi.org/10.5962/bhl.part.19873</ext-link></mixed-citation></ref><ref id="B12"><mixed-citation xmlns:xlink="http://www.w3.org/1999/xlink" xlink:type="simple"><person-group><name name-style="western"><surname>Plos</surname><given-names>A</given-names></name></person-group> (<year>2012</year>) Revisión sistemática, análisis cladístico y biogeográfico del género <italic><tp:taxon-name><tp:taxon-name-part taxon-name-part-type="genus">Ophryosporus</tp:taxon-name-part></tp:taxon-name></italic> Meyen (<tp:taxon-name><tp:taxon-name-part taxon-name-part-type="family">Asteraceae</tp:taxon-name-part></tp:taxon-name>, <tp:taxon-name><tp:taxon-name-part taxon-name-part-type="tribe">Eupatorieae</tp:taxon-name-part></tp:taxon-name>, <tp:taxon-name>Critoniinae</tp:taxon-name>). Unpublished thesis, Universidad Nacional de La Plata.</mixed-citation></ref></ref-list></tp:taxon-treatment>
