# Supplementary material for: Notes on the genus Ophryosporus (Asteraceae, Eupatorieae) in Chile
Source: PhytoKeys. 2020 Sep 15;161:61–77. doi: 10.3897/phytokeys.161.53736 (PMC7508922; doi:10.3897/phytokeys.161.53736)
Supplement: Supplementary material 1 — Table S1 [file phytokeys-161-061-s001.xlsx]

## Sheet: Sheet1
Taxon	Country	Region numeric	Region name	Province	Locality	Latitude	Longitude	Elevation (m)	Date	Collector	coll. Number	Herbarium
O. anomalus	Chile	Region I	Tarapacá	prov. Iquique	Alto Chipana	-21.26667	-70.05000		15 Oct 1997	W. Sielfeld	7	SGO143038
O. anomalus	Chile	Region I	Tarapacá	prov. Iquique	Alto Chipana	-21.26667	-70.05000		21 Oct 2016	F. Luebert, A. Stoll & T. Böhnert	3427A	BONN, ULS
O. anomalus	Chile	Region I	Tarapacá	prov. Iquique	Alto Chipana	-21.26667	-70.05000		1 Oct 2019	F. Luebert, F.F. Merklinger & J. Ruhm	4102	EIF, BONN, K
O. anomalus	Chile	Region I	Tarapacá	prov. Iquique	Alto Punta Gruesa	-20.36667	-70.15000		14 Dec 1997	R. Pinto	s.n.	SGO142948
O. anomalus	Chile	Region I	Tarapacá	prov. Iquique	Alto Punta Lobos	-21.03333	-70.15000	800 m	14 Jan 1998	R. Pinto	s.n.	SGO142950
O. anomalus	Chile	Region I	Tarapacá	prov. Iquique	Alto Punta Patache	-20.81667	-70.15000	800 m	6 Dec 1997	R. Pinto	s.n.	SGO142949
O. anomalus	Chile	Region I	Tarapacá	prov. Iquique	Alto Punta Patache	-20.81667	-70.15000		22 Jan 2000	R. Pinto	s.n.	SGO [photo]
O. anomalus	Chile	Region II	Antofagasta	prov. Tocopilla	Cobija	-22.55500	-70.25972		s.a.	C. Gaudichaud	s.n.	F1012247
O. anomalus	Chile	Region II	Antofagasta	prov. Tocopilla	Cobija, quebrada Aguada Cañas	-22.55500	-70.25972	500–800 m	4 Apr 1949	W. Biese	3088	SGO096693
O. anomalus	Chile	Region II	Antofagasta	prov. Tocopilla	Cerro Rosario	-20.30000	-69.73333		1 Nov 1941	M.R. Espinosa	s.n.	SGO143254
O. anomalus	Chile	Region II	Antofagasta	prov. Tocopilla	Tocopilla	-22.09194	-70.19778		27 Oct 1930	F.Jaffuel	1026	GH
O. floribundus	Peru	Lima	Lima	prov. Canta	road from Canta to Lima below San José turnoff towards Lima	-11.49383	-76.65187	2322 m	1 Mar 2018	M. Weigend & K.A. Peña Ramos	9719	BONN
O. floribundus	Peru	Lima	Lima	prov. Canta	road from Canta to Lima, road down from Canta to turn off San José	-11.49383	-76.65187	2322 m	1 Mar 2018	M. Weigend & K.A. Peña Ramos	9722	BONN
O. floribundus	Peru	Lima	Lima	prov. Huarochiri	Matucana	-11.85000	-76.40000	c. 2400 m	25 May 1940	E. Asplund	11072	S
O. floribundus	Peru	Lima	Lima	prov. Huarochiri	Matucana	-11.85000	-76.40000	c. 2600 m	25 May 1940	E. Asplund	11079	S
O. heptanthus	Chile	Region I	Tarapacá	prov. Tamarugal	Chusmiza	-19.68444	-69.18889	3200 m	10 Jan 1969	O. Zöllner	2997	L125727
O. heptanthus	Chile	Region I	Tarapacá	prov. Tamarugal	quebrada de Chusmiza	-19.68469	-69.18386	3350 m	18 Feb 2003	M.F. Gardner & S.G. Knees	6534	SGO, E
O. heptanthus	Chile	Region I	Tarapacá	prov. Tamarugal	Chusmiza	-19.68006	-69.18042	3380 m	27 Apr 2008	M. Muñoz & A. Moreira	4940	SGO157269
O. heptanthus	Chile	Region I	Tarapacá	prov. Tamarugal	at the entrance of the Andean village Chusmiza	-19.6788	-69.17956	3392 m	2 Oct 2019	F.F. Merklinger, F. Luebert & J. Ruhm	2019-20	BONN, EIF, K
O. heptanthus	Peru	Moquegua	Moquegua	prov. Sanchez Cerro	Puquina, outside Puquina towards Arequipa	-16.61094	-70.19189	3174 m	29 Mar 2019	M. Weigend	9994/19-182	BONN
O. heptanthus	Peru	Puno	Puno	prov. Puno	Huerta N of Puno	-15.67250	-70.19472	3840 m	22 Mar 1957	H. Ellenberg	238A	U [U1145284]
O. heptanthus	Peru	Puno	Puno	prov. Puno	Huerta N of Puno	-15.67250	-70.19472	4100 m	22 Mar 1957	H. Ellenberg	292	U [U1145286]
O. heptanthus	Peru	Puno	Puno	prov. Puno	Huerta N of Puno	-15.67250	-70.19472	3840 m	22 Mar 1957	H. Ellenberg	238	U [U1145285]
O. heptanthus	Peru	Puno	Puno	prov. Azángaro	Checayani, NE of Azángaro	-14.90833	-70.19611	3980 m	28 Mar 1957	H. Ellenberg	461	U [U1145288]
O. heptanthus	Peru	Puno	Puno	prov. Lampa	Pucará	-15.03944	-70.36750	3900 m	22 Aug 1957	H. Ellenberg	2753A	U [U1145287]
O. heptanthus	Peru	Ayacucho	Ayacucho	prov. Lucanas	a few km from Puente Toro Muerte	-14.71531	-74.54575	3589 m	21 Mar 2019	M. Weigend	9841/19-32	BONN
O. hoppii	Peru	Arequipa	Arequipa	prov. Islay	quebrada Guerreros	-17.01222	-72.04611	456 m	6 Apr 1998	FLSP	2411	HUSA, US
O. hoppii	Peru	Arequipa	Arequipa	prov. Islay	lomas of Mollendo, ca. 4 km N of Islay	-16.87611	-72.10222	230 m	20 Nov 1983	M.O. Dillon & D. Dillon	3926	BONN, F
O. hoppii	Peru	Arequipa	Arequipa	prov. Islay	Ocoña	-16.27778	-73.01083		5 Feb 1969	J. Soukup	6426/6216	US, USM
O. hoppii	Peru	Arequipa	Arequipa	prov. Castilla	Chuquibamba towards Aplao	-15.86453	-72.61567	2231 m	24 Mar 2019	M. Weigend	9862/19-52	BONN, USM
O. johnstonii	Chile	Region II	Antofagasta	prov. Antofagasta	vicinity of Miguel Díaz, directly N of quebrada Iscuña, ca. 55 km N of Paposo	-24.55000	-70.55000	100–300 m	15 Dec 1987	M.O. Dillon & S. Teillier	5292	BONN
O. johnstonii	Chile	Region II	Antofagasta	prov. Antofagasta	vicinity of Aguada de Miguel Díaz	-24.55000	-70.55000		1–4 Dec 1925	I.M. Johnston	5310	SGO059042
O. johnstonii	Chile	Region II	Antofagasta	prov. Antofagasta	vicinity of Aguada Cardón	-24.55000	-70.55000		30 Nov 1925	I.M. Johnston	5259	S
O. johnstonii	Chile	Region II	Antofagasta	prov. Antofagasta	rocky slopes of Aguada Cardón	-24.74173	-70.54385	210 m	15 Oct 2016	F. Luebert, A. Stoll & T. Böhnert	3384	BONN, ULS
O. johnstonii	Chile	Region II	Antofagasta	prov. Antofagasta	Aguada Cardón	-24.741717	-70.542687	210 m	5 Oct 2017	F. Luebert, T. Böhnert & F.F. Merklinger	3950	BONN, ULS
O. paradoxus	Chile	Region III	Atacama	prov. Copiapó	Jorquera-valley	-28.04528	-69.96222		12 Jan 1970	O. Zöllner	4682	L3661656
O. paradoxus	Chile	Region III	Atacama	prov. Huasco	below El Chivato	-28.90000	-70.06667	1800 m	4 Jan 1926	I.M. Johnston	5870	S
O. paradoxus	Chile	Region III	Atacama	prov. Huasco	Resguardo	-28.96667	-70.16667	1530 m	4 Jan 1926	I.M. Johnston	5863	S
O. paradoxus	Chile	Region III	Atacama	prov. Huasco	valley San Félix	-28.92389	-70.40306	1180 m	16 Dec 1941	E. Pisano V. & R. Bravo F.	1089	SGO
O. paradoxus	Chile	Region IV	Coquimbo	prov. Elqui	valley of Río Turbio between Rivadavia and Guanta	-29.98250	-70.56417	900 m	18–19 Jan 1926	I.M. Johnston	6271	S
O. paradoxus	Chile	Region IV	Coquimbo	prov. Elqui	near Guanaqueros	-30.19722	-71.42167		24 Jul 1973	O. Zöllner	6827	L3661655
O. paradoxus	Chile	Region IV	Coquimbo	prov. Elqui	road from Marquesa to Viñita Baja	-29.954529	-70.964978	340 m	26 Sep 2017	F. Luebert, T. Böhnert & F.F. Merklinger	3822	BONN, ULS
O. paradoxus	Chile	Region IV	Coquimbo	prov. Elqui	road from Marquesa to Viñita Baja	-29.873778	-70.860812	700 m	26 Sep 2017	F. Luebert, T. Böhnert & F.F. Merklinger	3825	BONN, ULS
O. paradoxus	Chile	Region IV	Coquimbo	prov. Elqui	road to Andacollo, ca. 6 km before Andacollo	-30.201205	-71.092169	900 m	24 Sep 2017	F. Luebert, T. Böhnert & F.F. Merklinger	3807	BONN, ULS
O. paradoxus	Chile	Region IV	Coquimbo	prov. Limarí	Ovalle, Fray Jorge	-30.66306	-71.66972	215 m	13 Aug 1917	C. & I. Skottsberg	746	S
O. paradoxus	Chile	Region IV	Coquimbo	prov. Limarí	Ovalle, Fray Jorge	-30.66306	-71.66972	200 m	Nov 1925	E. Werdermann	892	U [U1145306], S
O. paradoxus	Chile	Region IV	Coquimbo	prov. Limarí	Ovalle, Fray Jorge	-30.66306	-71.66972		Oct 1947	B. Sparre	3061	S
O. paradoxus	Chile	Region IV	Coquimbo	prov. Limarí	Villaseca near Huamalata	-30.568064	-71.150966	270 m	24 Sep 2017	F. Luebert, T. Böhnert & F.F. Merklinger	3799	BONN, ULS
O. paradoxus	Chile	Region IV	Coquimbo	prov. Limarí	road from Alcones to Los Loros	-30.78262	-71.587161	330 m	23 Sep 2017	F. Luebert, T. Böhnert & F.F. Merklinger	3781	BONN, ULS
O. paradoxus	Chile	Region IV	Coquimbo	prov. Limarí	hotel Termas de Socos	-30.732502	-71.493507	80 m	23 Sep 2017	F. Luebert, T. Böhnert & F.F. Merklinger	3777	BONN, ULS
O. paradoxus	Chile	Region IV	Coquimbo	prov. Limarí	road from Los Loros to Caleta El Toro	-30.741021	-71.65348	50 m	23 Sep 2017	F. Luebert, T. Böhnert & F.F. Merklinger	3790	BONN, ULS
O. paradoxus	Chile	Region IV	Coquimbo	prov. Choapa	road from Combarbalá to Canela Baja, few km after Los Pozos	-31.363888	-71.260395	500 m	22 Sep 2017	F. Luebert, T. Böhnert & F.F. Merklinger	3775	BONN, ULS
O. paradoxus	Chile	Region IV	Coquimbo	prov. Choapa	road from Illapel to Combarbalá, near Illapel	-31.604095	-71.125953	450 m	22 Sep 2017	F. Luebert, T. Böhnert & F.F. Merklinger	3772	BONN, ULS
O. paradoxus	Chile	Region V	Valparaíso	prov. Petorca	La Ligua, 5 km from Petorca on road from Pedequa	-32.45222	-71.23083	550 m	27 Nov 1938	C.R. Worth & J.L. Morrison	16704	S
O. paradoxus	Chile	Region V	Valparaíso	prov. San Felipe de Aconcagua	cuesta Las Chilcas	-32.851797	-70.875068	560 m	19 Jul 2003	F. Luebert & L. Kritzner	1757	EIF
O. paradoxus	Chile	Region V	Valparaíso	prov. San Felipe de Aconcagua	cuesta Las Chilcas	-32.851797	-70.875068	380 m	20 Sep 2017	F. Luebert, T. Böhnert & F.F. Merklinger	3741	BONN, ULS
O. paradoxus	Chile	Region V	Valparaíso	prov. San Felipe de Aconcagua	cuesta Las Chilcas	-32.851797	-70.875068	380 m	20 Sep 2017	F. Luebert, T. Böhnert & F.F. Merklinger	3741A	BONN, ULS
O. paradoxus	Chile	Region V	Valparaíso	prov. San Antonio		-33.58333	-71.50000		Nov 1927	O. Buchtien	3450	L3661663
O. paradoxus	Chile	Region V	Valparaíso	prov. Valparaíso		-33.03583	-71.62944		14 Jan 1947	E. Wall & B. Sparre	45	S
O. paradoxus	Chile	Region V	Valparaíso	prov. Valparaíso	rocks near the sea	-33.03583	-71.62944		17 Nov 1895	O. Buchtien	s.n.	S
O. paradoxus	Chile	Region V	Valparaíso	prov. Quillota	Parque Nacional La Campana, Cerro La Campana	-32.97962	-71.12783	480 m	30 Dec 2000	F. Luebert	1398	EIF
O. paradoxus	Chile	Region RM	Metropolitana	prov. Melipilla	La Barriga	-33.50000	-70.98333		Oct 1964	O. Zöllner	1765	L3661658
O. paradoxus	Chile	Region RM	Metropolitana	prov. Melipilla	Curacaví	-33.39750	-71.12694		Dec 1967	O. Zöllner	2245	L3661657
O. pinifolius	Chile	Region I	Tarapacá	prov. Tamarugal	quebrada de Parca	-19.985261	-69.098117	3261 m	22 Mar 2017	F.F. Merklinger & A. Stoll	2017-12	BONN, ULS
O. pinifolius	Chile	Region I	Tarapacá	prov. Tamarugal	Usmagama, road from Usmagama to Limacsina	-19.78771	-69.207368	2434 m	26 Mar 2017	F.F. Merklinger & A. Stoll	2017-22	BONN, ULS
O. pinifolius	Chile	Region I	Tarapacá	prov. Tamarugal	road to Usmagama, turnoff ruta CH-15	-19.730253	-69.218684	2956 m	26 Mar 2017	F.F. Merklinger & A. Stoll	2017-26	BONN, ULS
O. pinifolius	Chile	Region I	Tarapacá	prov. Tamarugal	road to Usmagama, turnoff ruta CH-15	-19.730253	-69.218684	2956 m	26 Mar 2017	F.F. Merklinger & A. Stoll	2017-19	BONN, ULS
O. pinifolius	Chile	Region I	Tarapacá	prov. Tamarugal	cuesta Usmagama, km 3.9	-19.730154	-69.217046	3050 m	28 Oct 2016	F. Luebert & T. Böhnert	3452	BONN, ULS
O. pinifolius	Chile	Region I	Tarapacá	prov. Tamarugal	Chusmiza, above town	-19.683025	-69.183376	3400 m	21 Mar 2017	F. Luebert & T. Böhnert	3642	BONN, ULS
O. pinifolius	Chile	Region I	Tarapacá	prov. Tamarugal	at entrance of Andean village Chusmiza	-19.6783	-69.1793	3393 m	2 Oct 2019	F.F. Merklinger, F. Luebert & J. Ruhm	2019-21	BONN, EIF, K
O. pinifolius	Chile	Region I	Tarapacá	prov. Tamarugal	2 km above the village of Chusmiza in quebrada de Chusmiza at km 76 alongside the new road to Colchane	-19.68158	-69.18639	3406 m	18 Feb 2003	M.F. Gardner & S.G. Knees	6512	SGO150393, E
O. pinifolius	Chile	Region I	Tarapacá	prov. Tamarugal	above Jaiña	-19.551255	-69.242848	2750 m	21 Mar 2017	F. Luebert & T. Böhnert	3631	BONN, ULS
O. pinifolius	Chile	Region I	Tarapacá	prov. Tamarugal	quebrada de Soga	-19.514361	-69.381274	2400 m	16 Mar 2017	F. Luebert, T. Böhnert & F.F. Merklinger, A. Stoll & D. Quandt	3455	BONN, ULS
O. pinifolius	Chile	Region I	Tarapacá	prov. Tamarugal	quebrada Aroma	-19.514361	-69.381274	2300 m	16 Mar 2017	F.F. Merklinger	2017-6	BONN, ULS
O. pinifolius	Chile	Region XV	Arica y Parinacota	prov. Arica	along road through Illapata	-18.94831	-69.50272	2300 m	28 Mar 2017	F.F. Merklinger & A. Stoll	2017-41	BONN, ULS
O. pinifolius	Chile	Region XV	Arica y Parinacota	prov. Arica	between Esquina and Pachica	-18.927444	-69.552944	2298 m	28 Mar 2017	F.F. Merklinger & A. Stoll	2017-43	BONN, ULS
O. pinifolius	Chile	Region XV	Arica y Parinacota	prov. Arica	quebrada Chokaya, from Codpa into Camarones valley toward Pachica	-18.88289	-69.664972	2373 m	28 Mar 2017	F.F. Merklinger & A. Stoll	2017-40	BONN, ULS
O. pinifolius	Chile	Region XV	Arica y Parinacota	prov. Arica	quebrada Chokaya, from Codpa into Camarones valley toward Pachica	-18.86473	-69.68034	2235 m	28 Mar 2017	F.F. Merklinger & A. Stoll	2017-30	BONN, ULS
O. pinifolius	Chile	Region XV	Arica y Parinacota	prov. Arica	quebrada de Vitor NW of Palca	-18.827041	-69.677724	2085 m	28 Mar 2017	F.F. Merklinger & A. Stoll	s.n.	BONN, ULS
O. pinifolius	Chile	Region XV	Arica y Parinacota	prov. Arica	Codpa, between Codpa and Timar	-18.762747	-69.69828	2393 m	29 Mar 2017	F.F. Merklinger & A. Stoll	2017-46	BONN, ULS
O. pinifolius	Chile	Region XV	Arica y Parinacota	prov. Arica	shortly after Timar	-18.747992	-69.699137	2307 m	29 Mar 2017	F.F. Merklinger & A. Stoll	2017-47	BONN, ULS
O. pinifolius	Chile	Region XV	Arica y Parinacota	prov. Arica	shortly after Timar	-18.736382	-69.706777	2447 m	29 Mar 2017	F.F. Merklinger & A. Stoll	2017-54	BONN, ULS
O. pinifolius	Chile	Region XV	Arica y Parinacota	prov. Arica	Timar, between Timar and Tignamar	-18.717336	-69.663483	2840 m	29 Mar 2017	F.F. Merklinger & A. Stoll	2017-51	BONN, ULS
O. pinifolius	Chile	Region XV	Arica y Parinacota	prov. Arica	Palca	-18.83333	-69.66667	2200 m	30 Oct 1964	F. Schlegel	5092	CONC, F [photo, as Piqueria floribunda]
O. pinifolius	Chile	Region XV	Arica y Parinacota	prov. Parinacota	between Timar and Tignamar, shortly before Tignamar	-18.663898	-69.560963	3354 m	29 Mar 2017	F.F. Merklinger & A. Stoll	2017-53	BONN, ULS
O. pinifolius	Chile	Region XV	Arica y Parinacota	prov. Parinacota	Tignamar	-18.61667	-69.46667	3100 m	11 Sep 1963	F. Schlegel	4879	CONC, F [photo as Piqueria floribunda]
O. pinifolius	Chile	Region XV	Arica y Parinacota	prov. Parinacota	W of Tignamar along road	-18.57918	-69.52785	3300 m	29 Mar 2017	F.F. Merklinger & A. Stoll	2017-55	BONN, ULS
O. pinifolius	Chile	Region XV	Arica y Parinacota	prov. Parinacota	Saxamar	-18.56667	-69.48333	c. 3000 m	20 Mar 2015	A. Moreira & F. Luebert	2456	BONN
O. pinifolius	Chile	Region XV	Arica y Parinacota	prov. Parinacota	NE of Saxamar	-18.55108	-69.50015	3500 m	29 Mar 2017	F.F. Merklinger & A. Stoll	2017-57	BONN, ULS
O. pinifolius	Chile	Region XV	Arica y Parinacota	prov. Parinacota	along A-31 near Belen	-18.48545	-69.52782	3500 m	29 Mar 2017	F.F. Merklinger & A. Stoll	2017-56	BONN, ULS
O. pinifolius	Chile	Region XV	Arica y Parinacota	prov. Parinacota	along road Putre-Arica	-18.45314	-69.76415	3102 m	1 Apr 2017	F.F. Merklinger & A. Stoll	2017-62	BONN, ULS
O. pinifolius	Chile	Region XV	Arica y Parinacota	prov. Parinacota	along road Putre-Arica	-18.21033	-69.56082	3500 m	1 Apr 2017	F.F. Merklinger & A. Stoll	2017-65	BONN, ULS
O. pinifolius	Chile	Region XV	Arica y Parinacota	prov. Arica	road A-135 from Panamericana to Puquios	-18.254661	-69.828852	3100 m	14 Oct 2017	F. Luebert, T. Böhnert & F.F. Merklinger	4008	BONN, ULS
O. pinifolius	Chile	Region XV	Arica y Parinacota	prov. Parinacota	Paychama [Pachama]	-18.42972	-69.52917	3600 m	10 Mar 1927	C. Troll	3244	B, M
O. triangularis	Chile	Region II	Antofagasta	prov. Tocopilla	quebrada 2–3 km N of Tocopilla above old Caleta Duendes	-22.08333	-70.18333	150–200 m	18 Oct 1988	M.O. Dillon & D. Dillon	5718	BONN
O. triangularis	Chile	Region II	Antofagasta	prov. Tocopilla	Tercera quebrada Tocopilla	-22.0558	-70.17662	300 m	18 Oct 2016	F. Luebert, A. Stoll & T. Böhnert	3413	BONN, ULS
O. triangularis	Chile	Region II	Antofagasta	prov. Tocopilla	quebrada La Higuera, S Tocopilla	-22.30194	-70.21611		30 Sep 2005	F. Luebert, N. Garcia & N. Schulz	2569/963	EIF
O. triangularis	Chile	Region II	Antofagasta	prov. Tocopilla	quebrada above Caleta Buena, S Mantos de la Luna	-22.43075	-70.22186	640 m	10 Oct 2017	F. Luebert, T. Böhnert & F.F. Merklinger	3989	BONN, ULS
O. triangularis	Chile	Region II	Antofagasta	prov. Antofagasta	near Cobija	-22.55500	-70.25972		19 Dec 1971	O. Zöllner	4593	L153863
O. triangularis	Chile	Region II	Antofagasta	prov. Antofagasta	Juan López	-23.51205	-70.53365	150 m	19 Jul 2003	M. Antonissen	7	EIF
O. triangularis	Chile	Region II	Antofagasta	prov. Antofagasta	quebrada La Chimba	-23.55000	-70.36667	300–550 m	17 Dec 1987	M.O. Dillon & J.T.S. Teillier	5321	BONN
O. triangularis	Chile	Region II	Antofagasta	prov. Antofagasta	quebrada La Chimba	-23.55000	-70.36667	380–480 m	11 Nov 1988	M.O. Dillon & D. Dillon	5881	BONN
O. triangularis	Chile	Region II	Antofagasta	prov. Antofagasta	quebrada La Chimba	-23.53567	-70.35887	460 m	17 Oct 2016	F. Luebert, A. Stoll & T. Böhnert	3408	BONN, ULS
O. triangularis	Chile	Region II	Antofagasta	prov. Antofagasta	ca. 7 km N of Paposo	-24.95000	-70.48333	40 m	14 Dec 1987	M.O. Dillon & J.T.S. Teillier	5262	BONN
O. triangularis	Chile	Region II	Antofagasta	prov. Antofagasta	quebrada Panul	-24.777263	-70.531618	190 m	5 Oct 2017	F. Luebert, T. Böhnert & F.F. Merklinger	3944	BONN, ULS
O. triangularis	Chile	Region II	Antofagasta	prov. Antofagasta	quebrada Panul	-24.777263	-70.531618	190 m	5 Oct 2017	F. Luebert, T. Böhnert & F.F. Merklinger	3944A	BONN, ULS
O. triangularis	Chile	Region II	Antofagasta	prov. Antofagasta	quebrada just S Panul	-24.773468	-70.533915	180 m	4 Oct 2017	F. Luebert, T. Böhnert & F.F. Merklinger	3939	BONN, ULS
O. triangularis	Chile	Region II	Antofagasta	prov. Antofagasta	quebrada Cardón	-24.74173	-70.54385	210 m	15 Oct 2016	F. Luebert, A. Stoll & T. Böhnert	3389	BONN, ULS
O. triangularis	Chile	Region II	Antofagasta	prov. Antofagasta	quebrada Cardón	-24.741717	-70.542687	210 m	5 Oct 2017	F. Luebert, T. Böhnert & F.F. Merklinger	3949	BONN, ULS
O. triangularis	Chile	Region II	Antofagasta	prov. Antofagasta	El Rincon, al N de Paposo	-24.93333	-70.50000		17 Sep 1941	C. Muñoz P. & G.T. Johnson	2902	SGO118350
O. triangularis	Chile	Region II	Antofagasta	prov. Antofagasta	Paposo, base Cerro Carneros	-24.94000	-70.47906	160 m	23 Oct 2009	A. Moreira & F. Luebert	1200	SGO158780
O. triangularis	Chile	Region II	Antofagasta	prov. Antofagasta	quebrada Portezuelo	-25.0124	-70.446467	550 m	13 Oct 2016	F. Luebert, A. Stoll & T. Böhnert	3357	BONN, ULS
O. triangularis	Chile	Region II	Antofagasta	prov. Antofagasta	quebrada Matancilla, ca. 5 km S of Punta Grande	-25.11667	-70.45000	170–350 m	27 Oct 1988	M.O. Dillon, D. Dillon, V. Asencio & M. Villarroel O.	5750	BONN
O. triangularis	Chile	Region II	Antofagasta	prov. Antofagasta	Cachinalcito	-25.18611	-70.43583		28 Nov 1925	I.M. Johnston	5173	S
O. triangularis	Chile	Region II	Antofagasta	prov. Antofagasta	ca. 20 km N of Taltal, quebrada Anchuña	-25.23543	-70.42594	183 m	31 Aug 2018	F.F. Merklinger, A. Kozok & D. Quandt	2018-63	BONN, ULS
O. triangularis	Chile	Region II	Antofagasta	prov. Antofagasta	ca. 20 km N of Taltal, quebrada Anchuña	-25.23543	-70.42594	183 m	31 Aug 2018	F.F. Merklinger, A. Kozok & D. Quandt	2018-64	BONN, ULS
O. triangularis	Chile	Region II	Antofagasta	prov. Antofagasta	ca. 20 km N of Taltal, quebrada Anchuña	-25.23543	-70.42594	183 m	31 Aug 2018	F.F. Merklinger, A. Kozok & D. Quandt	2018-65	BONN, ULS
O. triangularis	Chile	Region II	Antofagasta	prov. Antofagasta	ca. 20 km N of Taltal, quebrada Anchuña	-25.23543	-70.42594	183 m	31 Aug 2018	F.F. Merklinger, A. Kozok & D. Quandt	2018-66	BONN, ULS
O. triangularis	Chile	Region II	Antofagasta	prov. Antofagasta	quebrada El Médano	-24.84167	-70.52500	300 m	8 Oct 1941	E. Pisano V. & R. Bravo F.	398	SGO
O. triangularis	Chile	Region II	Antofagasta	prov. Antofagasta	quebrada San Ramón	-25.38578	-70.43658	120 m	11 Oct 2016	F. Luebert, A. Stoll & T. Böhnert	3346	BONN, ULS
O. triangularis	Chile	Region II	Antofagasta	prov. Antofagasta	quebrada San Ramón	-25.38578	-70.43658		17 Sep 1968	O. Zöllner	2851	U [U3661650]
O. triangularis	Chile	Region II	Antofagasta	prov. Antofagasta	Cerro Perales, ca. 5 km E of Taltal	-25.41667	-70.41667	550 m	21 Nov 1988	M.O. Dillon & D. Dillon	6002	BONN
O. triangularis	Chile	Region II	Antofagasta	prov. Antofagasta	hills SE of Taltal	-25.48333	-70.48528		25 Nov 1925	I.M. Johnston	5080	S
O. triangularis	Chile	Region II	Antofagasta	prov. Antofagasta	Posado Hidalgo	-25.75000	-70.58333		13 Dec 1925	I.M. Johnston	5661	S
O. triangularis	Chile	Region II	Antofagasta	prov. Antofagasta	road Panamericana toward Caleta Esmeralda	-25.895921	-70.581052	500 m	9 Oct 2016	F. Luebert, A. Stoll & T. Böhnert	3308	BONN, ULS
O. triangularis	Chile	Region III	Atacama	prov. Chañaral	21 km W of Panamericana on northern route to Pan de Azucar NP	-26.13333	-70.61667	85 m	30 Sep 1988	M.O. Dillon, D. Dillon & V. Pobleto	5609	BONN
O. triangularis	Chile	Region III	Atacama	prov. Chañaral	Falda Verde, hills N of Chañaral	-26.296721	-70.631252	75–600 m	1 Oct 2017	F. Luebert, T. Böhnert & F.F. Merklinger	3905	BONN
O. triangularis	Chile	Region III	Atacama	prov. Chañaral	hills back of El Barquito	-26.36056	-70.64278		28–29 Oct 1925	I.M. Johnston	4809	S
O. triangularis	Chile	Region III	Atacama	prov. Copiapó	sector quebrada El León	-26.976625	-70.773903	70 m	8 Oct 2016	F. Luebert, A. Stoll & T. Böhnert	3290	BONN, ULS
O. triangularis	Chile	Region III	Atacama	prov. Copiapó	Caldera on small point just north of town	-27.06806	-70.81917		22 Nov 1925	I.M. Johnston	5067	S
O. triangularis	Chile	Region III	Atacama	prov. Copiapó	Copiapó	-27.36667	-70.33139	400 m	13 Jul 1938	Ch.H. Andreas	885	U [U1145297]
O. triangularis	Chile	Region III	Atacama	prov. Copiapó	Tierra Amarilla	-27.46611	-70.26250	700 m	Oct 1924	E. Werdermann	456	U [U1145305]
O. triangularis	Chile	Region III	Atacama	prov. Copiapó	Estancia Castilla, road from Totoral to Panamericana	-27.919994	-70.84531	240 m	28 Sep 2017	F. Luebert, T. Böhnert & F.F. Merklinger	3869	BONN, ULS
O. triangularis	Chile	Region III	Atacama	prov. Huasco	road Carrizal Bajo to Canto de Agua, ca. 2 km from Carrizal Bajo	-28.112004	-71.116139	45 m	7 Oct 2016	F. Luebert, A. Stoll & T. Böhnert	3279	BONN, ULS
O. triangularis	Chile	Region III	Atacama	prov. Huasco	quebrada Baratillo	-28.36583	-71.12250	150 m	14 Sep 2003	F. Luebert & L. Kritzner	1805	EIF
O. triangularis	Chile	Region III	Atacama	prov. Huasco	quebrada Baratillo	-28.363325	-71.096321	110 m	7 Oct 2016	F. Luebert, A. Stoll & T. Böhnert	3269	BONN, ULS
O. triangularis	Chile	Region III	Atacama	prov. Huasco	Vallenar	-28.590017	-70.737164		1860	Volckmann	s.n.	GH[14290], SGO
O. triangularis	Chile	Region III	Atacama	prov. Huasco	hills E of Tres Playitas	-28.400532	-71.16755	160 m	27 Sep 2017	F. Luebert, T. Böhnert & F.F. Merklinger	3854	BONN, ULS
O. triangularis	Chile	Region IV	Coquimbo	prov. Elqui	Herradura	-29.98889	-71.35000		9 Aug 1917	C. & I. Skottsberg	704	S
O. triangularis	Chile	Region IV	Coquimbo	prov. Elqui	Guayacán	-29.96611	-71.34139		s.a.	unknown	s.n.	S
O. triangularis	Chile	Region IV	Coquimbo	prov. Elqui	Puente Juan Soldado	-29.656542	-71.301174	200 m	27 Sep 2017	F. Luebert, T. Böhnert & F.F. Merklinger	3831	BONN, ULS
O. triangularis	Chile	Region IV	Coquimbo	prov. Elqui	La Serena	-29.90444	-71.24889		16 Sep 1947	B. Sparre	2595	S
O. triangularis	Chile	Region IV	Coquimbo	prov. Elqui	Coquimbo	-29.95306	-71.33333		Jul–Aug 1958	W.H. Harvey	s.n.	S
O. triangularis	Chile	Region IV	Coquimbo	prov. Elqui	Coquimbo	-29.95306	-71.33333	100 m	Nov 1923	E. Werdermann	124	U [U1145298]
O. triangularis	Chile	Region IV	Coquimbo	prov. Elqui	Coquimbo, rocks behind the Fort	-29.93372	-71.33691	25 m	24 Sep 2017	F. Luebert, T. Böhnert & F.F. Merklinger	3809	BONN, ULS
O. triangularis	Chile	Region IV	Coquimbo	prov. Elqui	Coquimbo, rocks behind the Fort	-29.93372	-71.33691	25 m	24 Sep 2017	F. Luebert, T. Böhnert & F.F. Merklinger	3809A	BONN, ULS
O. triangularis	Chile	Region IV	Coquimbo	prov. Limarí	Ovalle, Río Límari	-30.67389	-71.40611		11 Oct 1947	B. Sparre	2994	S
O. triangularis	Chile	Region IV	Coquimbo	prov. Limarí	N of Caleta El Toro	-30.737239	-71.699907	25 m	23 Sep 2017	F. Luebert, T. Böhnert & F.F. Merklinger	3794	BONN, ULS
O. triangularis	Chile	Region IV	Coquimbo	prov. Limarí	road from Los Loros to Caleta El Toro	-30.741021	-71.65348	50 m	23 Sep 2017	F. Luebert, T. Böhnert & F.F. Merklinger	3786	BONN, ULS
